# Supplementary material for: Can respondent driven sampling be used to recruit new mothers? A mixed methods study in metropolitan Washington DC
Source: PLoS One. 2021 Feb 2;16(2):e0246373. doi: 10.1371/journal.pone.0246373 (PMC7853470; doi:10.1371/journal.pone.0246373)
Supplement: S1 File — De-identified data regarding waves of recruitment. (XLSX) [file pone.0246373.s001.xlsx]

## Sheet: coupons numbers
83		COUPONS			SURVEY		Follow-Up
PID	Date	Seed	Wave	Received No.	Staff	Date Complete	Date
1	2015-05-18	1	0	1	AM	2015-05-18	2015-06-09	gave out all 3
		1	1	2
		1	1	3
		1	1	4
2	2015-05-28	2	0	5	AM	2015-05-28	2015-06-09	left message
		2	1	6
		2	1	7
		2	1	8
3	2015-07-01	3	0	9	AM	2015-07-01	2015-09-08	coupons re-sent	has given out all coupons. will call to remind them to contact us.
		3	1	10
		3	1	11
		3	1	12
4	2015-07-17	4	0	13	AM	2015-07-17	2015-08-05	Has given coupon to two people. She will remind them.
		4	1	14
		4	1	15
		4	1	16
5	2015-07-17	5	0	17	AM	2015-07-17	2015-08-05	sent 1, not a first time mom; has one other in mind
		5	1	18
		5	1	19
		5	1	20
6	2015-07-17	6	0	21	AM	2015-07-17	2015-08-10	as of thursday didn't have them, checking mail today
		6	1	22
		6	1	23
		6	1	24
7	2015-07-17	7	0	25	AM	2015-07-17	2015-08-10	doesn't know of anyone right now
		7	1	26
		7	1	27
		7	1	28
8	2015-07-17	8	0	29	AM	2015-07-17	2015-08-10	has handed out gift cards to all three
		8	1	30
		8	1	31
		8	1	32
9	2015-07-17	9	0	33	AM	2015-07-17	2015-08-10	left message
		9	1	34
		9	1	35
		9	1	36
10	2015-07-17	10	0	37	AM	2015-07-17	2015-08-10	VM not setup
		10	1	38
		10	1	39
		10	1	40
11	2015-07-20	11	0	41	AM	2015-07-20	2015-08-10	know of 2 so far
		11	1	42
		11	1	43
		11	1	44
12	2015-07-20	12	0	45	AM	2015-07-20	2015-09-28	active refferals
	2015-07-31	12	1	46	RO
		12	1	47
		12	1	48
13	2015-07-21	13	0	49	AM	2015-07-21	2015-08-10	2 in mind, haven't given it to them yet
		13	1	50
		13	1	51
	2015-10-06	13	1	52	RO
14	2015-07-21	14	0	53	AM	2015-07-21	2015-08-11	2 people in mind
		14	1	54
		14	1	55
		14	1	56
15	2015-07-22	15	0	57	AM	2015-07-22	2015-08-10	active referral
	2015-09-04	15	1	58	RO
	2015-08-17	15	1	59	RO
		15	1	60
16	2015-07-31	12	1	46	RO	2015-07-31		active refferals
	2015-08-10	12	2	62	RO
		12	2	63
	2015-08-12	12	2	64	RO
17	2015-08-04	16	0	65	RO	2014-08-04	2015-08-10	2 persons pregnant
		16	1	66
		16	1	67
		16	1	68
18	2015-08-10	12	2	62	RO	2015-08-10	2015-08-17	2 persons, pregant
	2015-10-15	12	3	69
		12	3	70
		12	3	71
19	2015-08-12	12	2	64	RO	2015-08-13	2015-08-24	active referrals
	2015-08-24	12	3	72
		12	3	73
		12	3	74
20	2015-08-17	17	0	75	RO	2015-08-17
	2015-10-15	17	1	76
		17	1	77
		17	1	78
21	2015-08-17	15	1	59	RO	2015-08-17	2015-08-24	3 coworkers in mind
	2015-09-21	15	2	79
	2015-10-07	15	2	80
		15	2	81
22	2015-08-17	18	0	82	AM	2015-08-17	2015-08-24	3 friends in mind
		18	1	83
		18	1	84
	2015-09-14	18	1	85
23	2015-08-17	19	0	86	AM	2015-08-17	2015-08-24	left message
		19	1	87
		19	1	88
		19	1	89
24	2015-08-18	20	0	90	AM	2015-08-18	2015-08-24	active referral
	2015-08-26	20	1	91
		20	1	92
		20	1	93
25	2015-08-18	21	0	94	AM	2015-08-18	2015-08-24	have people in mind
		21	1	95
		21	1	96
		21	1	97
26	2015-08-18	22	0	98	RO	2015-08-18	2015-08-24	2 people in mind
		22	1	99
		22	1	100
		22	1	101
27	2015-08-19	23	0	102	AM	2015-08-19	2015-08-24	left messge
		23	1	103
		23	1	104
		23	1	105
28	2015-08-19	24	0	106	AM	2015-08-19	2015-08-24	active referrals
	2015-08-28	24	1	107
	2015-08-26	24	1	108
	2015-09-28	24	1	109
29	2015-08-24	12	3	72	RO	2015-08-24	2015-09-01	1 person
		12	4	110
		12	4	111
		12	4	112
30	2015-08-26	24	1	108	RO	2015-08-26	2015-09-01	2 people
		24	2	113
		24	2	114
	2015-10-07	24	2	115
31	2015-08-26	20	1	91	RO	2015-08-27	2015-09-01	left message
		20	2	116
		20	2	117
		20	2	118
32	2015-08-28	24	1	107	RO	2015-08-28
		24	2	119				569-9173
	2015-09-28	24	2	120
	2015-09-30	24	2	121
33	2015-08-28	25	0	122	AM	2015-08-28
		25	1	123
		25	1	124
		25	1	125
35	2015-09-04	26	0	129	AM	2015-09-04	2015-10-19	has handed out all three coupons
		26	1	130
		26	1	131
		26	1	132
36	2015-09-04	27	0	133	AM	2015-09-04
		27	1	134
		27	1	135
		27	1	136
34	2015-09-14	18	1	85	RO	2015-09-14
	2015-10-28	18	2	126
		18	2	127
		18	2	128
37	2015-09-18	28	0	137	AM	2015-09-18	2015-11-04	prefers to be texted. Reminded her again about coupons. She has not handed out all. Will try to do this week.
		28	1	138
		28	1	139
		28	1	140
38	2015-09-28	24	2	120	RO	2015-09-28
		24	3	141
		24	3	142
		24	3	143
39	2015-09-28	24	1	109	RO	2015-09-28
		24	2	144
		24	2	145
		24	2	146
40	2015-09-21	15	2	79	RO	2015-09-28
		15	3	147
	2015-10-15	15	3	148
		15	3	149
41	2015-09-30	24	2	121	RO	2015-09-30
	2015-10-23	24	3	150
		24	3	151
	2015-10-07	24	3	152
42	2015-10-06	13	1	52	RO	2015-10-06
		13	2	153
		13	2	154
		13	2	155
43	2015-10-07	15	2	80	RO	2015-10-07
		15	3	156
		15	3	157
		15	3	158
44	2015-10-07	24	3	152	RO	2015-10-07
		24	4	159
		24	4	160
		24	4	161
45	2015-10-07	24	2	115	RO	2015-10-08
		24	3	162
		24	3	163
		24	3	164
46	2015-10-15	12	3	69	RO	2015-10-15
		12	4	165
		12	4	166
		12	4	167
47	2015-10-15	17	1	76	RO	2015-10-15
		17	2	168
		17	2	169
		17	2	170
48	2015-10-15	29	0	171	RO	2015-10-15
	2015-11-04	29	1	172
		29	1	173
		29	1	174
49	2015-10-15	15	3	148	RO	2015-10-16
		15	4	175
		15	4	176
		15	4	177
50	202-907-8814	30	0	178	AM	2015-10-26	2016-01-18	Has handed out all 3 coupons. 1 contacted us. second was not interested. she will remind the third again.
	2015-12-04	30	1	179
		30	1	180
		30	1	181
51	2015-10-28	18	2	126	RO	2015-10-29
		18	3	182
		18	3	183
		18	3	184
52	2015-11-02	31	0	185	AM	2015-11-02	9999	Unable to reach for follow up survey
		31	1	186
		31	1	187
		31	1	188
53	2015-11-04	29	1	172	RO	2015-11-04
		29	2	189
		29	2	190
	2015-11-12	29	2	191
54	2015-11-12	29	3	192	RO	2015-11-13
		29	3	193
		29	3	194
55	2015-12-04	30	1	179	RO	2015-12-04
		30	2	195
		30	2	196
		30	2	197
56	2015-12-08	32	0	198	AM	2015-12-08	2016-02-21	Received gift card and coupons. Has handed out all three.
		32	1	199
		32	1	200
		32	1	201
57	2015-12-08	33	0	202	AM	2015-12-08	2016-02-22	Received gift card and coupons. Has handed out all three. One referral has contacted us. The others don't have time to join the study.
	2016-01-16	33	1	203
		33	1	204
		33	1	205
58	2015-12-20	34	0	206	AM	2015-12-20	2016-03-17	Has received gift card and coupons. Her sister accidently trashed the coupons. Would like to have the coupon id's.
		34	1	207
		34	1	208
		34	1	209
59	2015-12-28	35	0	210	AM	2015-12-28	2016-03-07	Has handed out all 3 coupons.
		35	1	211
		35	1	212
		35	1	213
60	2015-12-28	36	0	214	AM	2015-12-28		She is not eligible since she is of "other" RACE. So, we made her record incomplete.
		36	1	215
		36	1	216
		36	1	217
61	2016-01-04	37	0	218	AM	2016-01-04	2016-03-09	has received gift card and coupons and handed out all three coupons. Once we have recruited her third referral, we will need to send her two more coupons.
	2016-02-19	37	1	219
	2016-04-13	37	1	220
	2016-02-11	37	1	221
62	2016-01-05	38	0	222	RO	2016-01-05
	2016-01-15	38	1	223
	2016-04-13	38	1	224
		38	1	225
63	2016-01-09	39	0	226	RO	2016-01-09
		39	1	227
		39	1	228
		39	1	229
64	2016-01-15	38	1	223	RO	2016-01-15
		38	2	230
		38	2	231
		38	2	232
65	2016-01-15	40	0	233	RO	2016-01-15
		40	1	234
		40	1	235
		40	1	236
66	2016-01-16	33	1	203	RO	2016-01-16
		33	2	237
		33	2	238
		33	2	239
67	2016-01-18	41	0	240	RO	2016-01-18
		41	1	241
		41	1	242
		41	1	243
68	2016-01-21	42	0	244	AM	2016-01-21	2016-04-09	Gave out all 3 coupons. Got one referral and has got her $10 gift card for that.
	2016-04-22	42	1	245
		42	1	246
		42	1	247
69	2016-01-23	43	0	248	AM	2016-01-23	2016-04-12	Gave out all 3 coupons. Got one referral. She got her $50 plus one $10 gift card.
		43	1	249
		43	1	250
		43	1	251
70	2016-01-25	44	0	252	AM	2016-01-25	2016-04-12	Gave out all 3 coupons. Got one referral. Got her $10 gift card plus $50 gift card.
	2016-02-03	44	1	253
		44	1	254
		44	1	255
71	2016-01-28	45	0	256	AM	2016-01-28	2016-04-16	Gave out 2 coupons.Got one referral. Got $50 plus $10 for referral. Will give out 3rd coupon soon.
	2016-03-23	45	1	257
		45	1	258
		45	1	259
72	2016-01-29	46	0	260	AM	2016-01-29	9999	Got $50 and gave out gift cards. Not interested in doing the follow up survey.4/16/2016
		46	1	261
		46	1	262
		46	1	263
73	2016-02-04	47	0	264	AM	2016-02-04	2016-04-17	Got her $50 gift card and gave out all coupons.
		47	1	265
		47	1	266
		47	1	267
74	2016-02-05	43	1	249	RO	2016-02-05
		43	2	268
		43	2	269
		43	2	270
75	2016-02-11	48	0	271	AM	2016-02-11	2016-04-28	Got her $50 gift card and her 3 coupons. Has given out two of them.
		48	1	272
		48	1	273
		48	1	274
76	2016-02-11	37	1	221	AM	2016-02-11	2016-04-26	Received $50 coupon and gave out all three coupons.Also received $10 gift card for referral.
		37	2	275
	2016-03-14	37	2	276
		37	2	277
77	2016-02-03	44	1	253	RO	2016-02-15
		44	2	278
		44	2	279
		44	2	280
78	2016-02-11	49	0	281	RO	2016-02-15
		49	1	282
		49	1	283
		49	1	284
79	2016-02-19	37	1	219	RO	2016-02-19
		37	2	285
		37	2	286
		37	2	287
80	2016-02-22	50	0	288	AM	2016-02-22	2016-05-03	Received $50 gift card but not the $10 for her referral.
		50	1	289
		50	1	290
	2016-04-13	50	1	291
81	2016-02-23	51	0	292	AM	2016-02-23	2016-05-04	Has received $50 gift card plus $30 for her three referrals.
	2016-03-14	51	1	293
	2016-03-28	51	1	294
	2016-03-25	51	1	295
82	2016-02-23	52	0	296	AM	2016-02-23	2016-05-04	Has reveived $50 gift card plus $10 for her referral.
	2016-03-25	52	1	297
		52	1	298
		52	1	299
83	2016-02-24	53	0	300	AM	2016-02-24	2016-05-19	She got her $50 gift card and handed out all 3 coupons.
		53	1	301
		53	1	302
		53	1	303
84	2016-02-24	54	0	304	AM	2016-02-24	2016-05-05	She got her $50 gift card and has handed out 1 coupon so far.
		54	1	305
		54	1	306
		54	1	307
85	2016-02-25	55	0	308	RO	2016-02-25
		55	1	309
		55	1	310
		55	1	311
86	2016-02-29	56	0	312	AM	2016-02-29	2016-06-12	Got $50 GC and coupons. Gave out all 3 coupons.
		56	1	313
		56	1	314
		56	1	315
87	2016-02-29	57	0	316	AM	2016-02-29	9999	Unable to reach for follow up survey.
		57	1	317
		57	1	318
		57	1	319
88	2016-02-29	58	0	320	AM	2016-02-29	2016-05-12	She got her $50 gift card but lost it and has handed out all three coupons.
		58	1	321
		58	1	322
		58	1	323
89	2016-03-01	59	0	324	AM	2016-03-01	2016-05-12	Got her $50 and handed out all 3 coupons.
		59	1	325
		59	1	326
		59	1	327
90	2016-03-01	60	0	328	AM	2016-03-01	512/2016	She got her $50gift card and has given out all coupons.
		60	1	329
		60	1	330
		60	1	331
91	2016-03-02	61	0	332	AM	2016-03-02	2016-07-06	She got $50 gift card and gave out 2 coupons.
		61	1	333
		61	1	334
		61	1	335
92	2016-03-06	62	0	336	AM	2016-03-06	2016-06-08	Gof $50GC and coupons. Gave out only 1 coupon.
		62	1	337
		62	1	338
		62	1	339
93	2016-03-06	63	0	340	AM	2016-03-06	2016-05-23	Did not get $50 gift card and coupons. Rpz has looked into it. Her gift card was cashed. Therefore she will not get a replacement gift card.
		63	1	341
		63	1	342
		63	1	343
94	2016-03-06	64	0	344	AM	2016-03-06	2016-05-23	Got $50 gift card and handed out all 3 coupons.
		64	1	345
		64	1	346
		64	1	347
95	2016-03-07	65	0	348	AM	2016-03-07	2016-05-23	Got $50 gift card and handed out all 3 coupons.
		65	1	349
		65	1	350
		65	1	351
96	2016-03-07	66	0	352	AM	2016-03-07	2016-05-24	Got $50 gift card and gave 2 coupons out.Third person is due any day now.
	2016-10-07	66	1	353
		66	1	354
		66	1	355
97	2016-03-07	67	0	356	AM	2016-03-07	2016-05-23	Got $50 gift card and handed out all 3 coupons.
		67	1	357
		67	1	358
		67	1	359
98	2016-03-08	68	0	360	AM	2016-03-08	2016-06-02	Got $50 gift card and handed out all 3 coupons. Got her $10 gift card for first referral.
		68	1	361
	2016-03-21	68	1	362
		68	1	363
99	2016-03-12	69	0	364	AM	2016-03-12	2016-06-06	Got $50 gift card and coupons. Gave out 1 coupon.
		69	1	365
		69	1	366
		69	1	367
100	2016-03-12	70	0	368	AM	2016-03-12	2016-06-06	Got $50 gift card and coupons. Gave out 1 coupon.
		70	1	369
		70	1	370
		70	1	371
101	2016-03-12	71	0	372	AM	2016-03-12	2016-06-06	Got $50gift card and coupons. Gave out 1 coupon.
		71	1	373
		71	1	374
		71	1	375
102	2016-03-14	51	1	293	RO	2016-03-14
	2016-03-31	51	2	376
	2016-03-31	51	2	377
		51	2	378
103	2016-03-14	72	0	379	AM	2016-03-14	2016-06-06	Got $50gift card and coupons. Gave out 1 coupon.
		72	1	380
		72	1	381
		72	1	382
104	2016-03-14	73	0	383	AM	2016-03-14	2016-06-09	Got $50 GC and coupons. Handed out 2 coupons.
		73	1	384
		73	1	385
		73	1	386
105	2016-03-14	74	0	387	AM	2016-03-14	2016-06-26	Got $50 GC and coupons. Handed out 3 coupons.
		74	1	388
		74	1	389
		74	1	390
106	2016-03-15	42	1	246	RO	2016-03-15
		42	2	391
		42	2	392
		42	2	393
107	2016-03-15	75	0	394	AM	2016-03-15	9999	Unable to reach for follow up.Have tried several times in the last few months. No longer eligible for follow up survey.
		75	1	395
		75	1	396
		75	1	397
108	2016-03-16	76	0	398	AM	2016-03-16	2016-06-08	Got $50GC and coupons. Gave out 2 coupons. One of her referrals left a message but there was no response from us. She will have her contact us again.
		76	1	399
	2016-06-09	76	1	400
		76	1	401
109	2016-03-16	77	0	402	AM	2016-03-16	2016-06-07	Got $50 GC and coupons. Gave out all coupons. One of her referrrals Stephanie Bingham had emailed us about joining the study but did not get a response.
		77	1	403
	2016-06-09	77	1	404
		77	1	405
110	2016-03-16	78	0	406	AM	2016-02-26	2016-06-07	Got $50 GC and coupons. Does not know any moms ti give out coupons.
		78	1	407
		78	1	408
		78	1	409
111	2016-03-17	79	0	410	AM	2016-03-17	2016-06-10	Got $50 GC and coupons. Gave out 2 coupons.
		79	1	411
		79	1	412
		79	1	413
112	2016-03-18	80	0	414	AM	2016-03-18	9999	Unable to reach her. Have tried several times in the last few months. No longer eligible for follow up survey.
		80	1	415
		80	1	416
		80	1	417
113	2016-03-18	81	0	418	AM	2016-03-18	2016-06-29	Got $50 GC and has not handed out any coupons.
		81	1	419
		81	1	420
		81	1	421
114	2016-03-20	82	0	422	AM	2016-03-20	2016-06-26	Got $50 GC and gave out 2 coupons.
		82	1	423
		82	1	424
		82	1	425
115	2016-03-20	83	0	426	AM	2016-03-20	2016-06-13	Got $50 GC and gave out 2 coupons.
		83	1	427
		83	1	428
		83	1	429
116	2016-03-20	84	0	430	AM	2016-03-20	9999	Unable to reachf or follow up survey.
		84	1	431
		84	1	432
		84	1	433
117	2016-03-21	85	0	434	AM	2016-03-21	2016-06-09	Got $50 GC and coupons. Don't know anybody to give out coupons to.
		85	1	435
		85	1	436
		85	1	437
118	2016-03-21	86	0	438	AM	2016-03-21	2016-06-09	Got $50 GC and coupons. Did not give them out.
		86	1	439
		86	1	440
		86	1	441
119	2016-03-21	87	0	442	AM	2016-03-21	2016-06-09	Got $50 GC and coupons. Don't know anybody to give out coupons to.
		87	1	443
		87	1	444
		87	1	445
120	2016-03-22	88	0	446	AM	2016-03-22	2016-06-09	Got $50GC and coupons. Gave out all 3 coupons.
		88	1	447
		88	1	448
		88	1	449
121	2016-03-21	68	1	362	RO	2016-03-21
	2016-03-29	68	2	450
	2016-03-30	68	2	451
	2016-03-29	68	2	452
	2016-03-31	68	2	502
122	2016-03-23	45	1	257	RO	2016-03-23
		45	2	453
		45	2	454
		45	2	455
123	2016-03-25	51	1	295	RO	2016-03-25
	2016-03-28	51	2	456
		51	2	457
		51	2	458
124	2016-03-25	52	1	297	RO	2016-03-25
		52	2	459
		52	2	460
		52	2	461
125	2016-03-14	51	1	294	RO	2016-03-28
		51	2	462
		51	2	463
		51	2	464
126	2016-03-28	51	2	456	RO	2016-03-28
		51	3	465
		51	3	466
		51	3	467
127	2016-03-14	37	2	276	RO	2016-03-29
		37	3	468
		37	3	469
		37	3	470
128	2016-03-29	68	2	450	RO	2016-03-29
		68	3	471
		68	3	472
		68	3	473
129	2016-03-30	68	2	451	RO	2016-03-30
		68	3	474
		68	3	475
		68	3	476
130	2016-03-31	51	2	376	RO	2016-04-01
		51	3	477
		51	3	478
		51	3	479
131	2016-04-04	89	0	480	AM	2016-04-04	2016-06-09	Got $50 GC and coupons. Did not give out any coupons.
		89	1	481
		89	1	482
		89	1	483
132	2016-04-04	90	0	484	AM	2016-04-04	2016-06-09	Got $50 GC and coupons. Don't know anybody.
		90	1	485
		90	1	486
		90	1	487
133	2016-04-04	91	0	488	AM	2016-04-04	2016-06-12	Got $50 GC and coupons. Waiting for babies to be born before she hands out coupons.
		91	1	489
		91	1	490
		91	1	491
134	2016-04-04	92	0	492	AM	2016-04-04	2016-06-12	Got $50 GC and coupons. Did not give them out yet.
		92	1	493
		92	1	494
		92	1	495
135	2016-03-29	68	2	452	RO	2016-04-05
		68	3	496
		68	3	497
		68	3	498
136	2016-03-31	51	2	377	RO	2016-04-06
		51	3	499
		51	3	500
		51	3	501
137	2016-03-31	68	2	502	RO	2016-04-06
		68	3	503
		68	3	504
		68	3	505
138	2016-04-05	93	0	506	AM	2016-04-05	2016-06-09	Got $50 GC and coupons. Gave out all coupons.
		93	1	507
		93	1	508
		93	1	509
139	2016-04-05	94	0	510	AM	2016-04-05	2016-06-09	Got $50GC and coupons. Gave out 2 coupons.
		94	1	511
		94	1	512
		94	1	513
140	2016-04-05	95	0	514	AM	2016-04-05	2016-06-13	Got $50 GC and gave out 1 coupon.
		95	1	515
		95	1	516
		95	1	517
141	2016-04-05	96	0	518	AM	2016-04-05	2016-06-26	Got $50GC and gave out 1 coupon.
		96	1	519
		96	1	520
		96	1	521
142	2016-04-05	97	0	522	AM	2016-04-05	2016-06-13	Got $50 GC. Has not given out coupons yet.
		97	1	523
		97	1	524
		97	1	525
143	2016-04-05	98	0	526	AM	2016-04-05	2016-06-14	Got $50 GC.Did not give out any coupons yet.
		98	1	527
		98	1	528
		98	1	529
144	2016-04-06	99	0	530	AM	2016-04-05	2016-06-26	Got $50 GC. Did not give out coupons.
		99	1	531
		99	1	532
		99	1	533
145	2016-04-06	100	0	534	AM	2016-04-06	2016-06-26	Got $50 GC and gave out all 3 coupons.
		100	1	535
		100	1	536
		100	1	537
146	2016-04-06	101	0	538	AM	2016-04-06	2016-09-03	Got $50 GC and has not handed out any coupons.
		101	1	539
		101	1	540
		101	1	541
147	2016-04-07	102	0	542	AM	2016-04-07	2016-07-10	Got $50 GC and coupons. Not handed out any yet.
		102	1	543
		102	1	544
		102	1	545
148	2016-04-07	103	0	546	AM	2016-04-07	2016-06-15	Got $50 GC. Gave out 2 coupons.
		103	1	547
		103	1	548
		103	1	549
149	2016-04-07	104	0	550	AM	2016-04-07	Got $50 GC and gave out all 3 coupons.
		104	1	551
		104	1	552
		104	1	553
150	2016-04-07	105	0	554	AM	2016-04-07	2016-06-14	Got $50 GC. Gave out 1 coupon.
		105	1	555
		105	1	556
		105	1	557
151	2016-04-07	106	0	558	AM	2016-04-07	9999	Unable to reach for follow up survey.
		106	1	559
		106	1	560
		106	1	561
152	2016-04-08	107	0	562	AM	2016-04-08	2016-06-15	Got $50 GC. Did not give out any coupons.
		107	1	563
		107	1	564
		107	1	565
153	2016-04-08	108	0	566	AM	2016-04-08	2016-05-23	Got $50 gift card and gave one coupon out.
		108	1	567
		108	1	568
		108	1	569
154	2016-04-08	109	0	570	AM	2016-04-08	2016-06-14	Got $50 GC . Gave out 2 coupons.
		109	1	571
		109	1	572
		109	1	573
155	2016-04-08	110	0	574	AM	2016-04-08	2016-06-21	Got $50 GC. Did not give out any coupons.
		110	1	575
		110	1	576
		110	1	577
156	2016-04-08	111	0	578	AM	2016-04-08	2016-06-21	Got $50 GC and coupons. Did not give out any coupons.
		111	1	579
		111	1	580
		111	1	581
157	2016-04-08	112	0	582	AM	2016-04-08	2016-06-21	Got $50 GC and gave out 1 coupon.
		112	1	583
		112	1	584
		112	1	585
158	2016-04-08	113	0	586	AM	2016-04-08	9999	Unable to reach for follow up survey.
		113	1	587
		113	1	588
		113	1	589
159	2016-04-11	114	0	590	AM	2016-04-11	2016-06-28	Got $50 GC and gave out all 3 coupons.
		114	1	591
		114	1	592
		114	1	593
160	2016-04-11	115	0	594	AM	2016-04-11	2016-06-21	She did not get gift card or coupons.
		115	1	595
		115	1	596
		115	1	597
161	2016-04-11	116	0	598	AM	2016-04-11	Got $50 GC and coupons. Did not give out any coupons.
		116	1	599
		116	1	600
		116	1	601
162	2016-04-11	117	0	602	AM	2016-04-11	2016-06-26	Got $50 GC and gave out all 3 coupons.
		117	1	603
		117	1	604
		117	1	605
163	2016-04-12	118	0	606	AM	2016-04-12	2016-06-22	Got $50 GC and gave out all coupons.
		118	1	607
		118	1	608
		118	1	609
164	2016-04-12	119	0	610	AM	2016-04-12	2016-09-08	Got $50 GC and gave out all 3 coupons.
		119	1	611
		119	1	612
		119	1	613
165	2016-04-12	120	0	614	AM	2016-04-12	2016-06-22	Got $50 GC and has not given out any coupons.
		120	1	615
		120	1	616
		120	1	617
166	2016-04-12	121	0	618	AM	2016-04-12	2016-06-22	Got $50 GC and gave out all coupons.
		121	1	619
		121	1	620
		121	1	621
167	2016-04-13	37	1	220	RO	2016-04-13
		37	2	622
		37	2	623
		37	2	624
168	2016-04-13	38	1	224	RO	2016-04-13
	2016-08-23	38	2	625
		38	2	626
		38	2	627
169	2016-04-13	50	1	291	RO	2016-04-14
	2016-05-13	50	2	628
	2016-05-24	50	2	629
		50	2	630
170	2016-04-15	122	0	631	AM	2016-04-15	2016-06-21	Got $50 GC and coupons. Gave out 2 coupons.
		122	1	632
		122	1	633
		122	1	634
171	2016-04-18	123	0	635	AM	2016-04-18	2016-07-06	She got $50 gift card and coupons. Has not handed out any coupons.
		123	1	636
		123	1	637
		123	1	638
172	2016-04-18	124	0	639	AM	2016-04-18	2016-07-11	Got $50 GC and coupons. Not given any out.
		124	1	640
		124	1	641
		124	1	642
173	2016-04-18	125	0	643	AM	2016-04-18	711/2016	Got $50 GC and coupons. Gave out 2 coupons.
		125	1	644
		125	1	645
		125	1	646
174	2016-04-18	126	0	647	AM	2016-04-18	2016-07-11	Got $50 GC and coupons. Gave out 1 coupon.
		126	1	648
		126	1	649
		126	1	650
175	2016-04-18	127	0	651	AM	2016-04-18	2016-07-26	Got $50 GC and coupons and handed out 2 coupons.
		127	1	652
		127	1	653
		127	1	654
176	2016-04-18	128	0	655	AM	2016-04-18	2016-07-22	Got $50 GC and coupons. Has not handed out any.
		128	1	656
		128	1	657
		128	1	658
177	2016-04-19	129	0	659	AM	2016-04-19	2016-07-12	Got $50 gift card and gave out 1 coupon.
		129	1	660
		129	1	661
		129	1	662
178	2016-04-19	130	0	663	AM	2016-04-19	2016-07-13	Got $50 GC and gave out 1 coupon.
		130	1	664
		130	1	665
		130	1	666
179	2016-04-20	131	0	667	AM	2016-04-20	2016-07-16	Got $50 GC and coupons. Have not given out any coupons.
		131	1	668
		131	1	669
		131	1	670
180	2016-04-20	132	0	671	AM	2016-04-20	2016-07-13	Got $50 GC and have not handed out any coupons.
		132	1	672
		132	1	673
		132	1	674
181	2016-04-20	133	0	675	AM	2016-04-20	2016-07-13	Got $50 GC and gave out 2 coupons.
		133	1	676
		133	1	677
		133	1	678
182	2016-04-20	134	0	679	AM	2016-04-20	2016-07-12	Got $50 GC and gave out 1 coupon.
		134	1	680
		134	1	681
		134	1	682
183	2016-04-22	42	1	245	RO	2016-04-22
		42	2	683
		42	2	684
		42	2	685
184	2016-04-21	135	0	686	AM	2016-04-21	2016-07-13	Got $50 GC and gave out 3 coupons.
	2016-09-26	135	1	687
	2016-10-07	135	1	688
		135	1	689
185	2016-04-21	136	0	690	AM	2016-04-21	2016-07-12	Got $50 GC and gave out 1 coupon.
		136	1	691
		136	1	692
		136	1	693
186	2016-04-23	137	0	694	AM	2016-04-23	2016-08-29	Got $50 GC and did not give out any coupons.
		137	1	695
		137	1	696
		137	1	697
187	2016-05-02	138	0	698	AM	2016-05-03	2016-07-18	Got $50 GC and handed out 1 coupon.
		138	1	699
		138	1	700
		138	1	701
188	2016-05-03	139	0	702	AM	2016-05-03	2016-07-18	Got $50 GC. Gave out 2 coupons.
		139	1	703
		139	1	704
		139	1	705
189	2016-05-03	140	0	706	AM	2016-05-03	2016-07-28	Got $50 GC and gave out 1 coupon.
		140	1	707
		140	1	708
		140	1	709
190	2016-05-03	141	0	710	AM	2016-05-03	2016-07-21	Got $50 GC and has not handed out any coupons.
		141	1	711
		141	1	712
		141	1	713
191	2016-05-03	142	0	714	AM	2016-05-03	2016-09-12	Got only a $25 gift card instead of $50 but has given out all 3 coupons.
		142	1	715
		142	1	716
		142	1	717
192	2016-05-10	143	0	718	AM	2016-05-10	2016-07-21	Did not get $50 GC or coupons.
		143	1	719
		143	1	720
		143	1	721
193	2016-05-10	144	0	722	AM	2016-05-10	2016-07-27	Got $50 GC and coupons. Has not handed out any.
		144	1	723
		144	1	724
		144	1	725
194	2016-05-10	145	0	726	AM	2016-05-10	2016-07-21	Got $50 GC and handed out 1 coupon.
		145	1	727
		145	1	728
		145	1	729
195	2016-05-10	146	0	730	AM	2016-05-10	2016-07-22	Got $50 GC and has not handed out any coupons.
		146	1	731
		146	1	732
		146	1	733
196	2016-05-10	147	0	734	AM	2016-05-10	2016-07-21	Got $50 GC and handed out 1 coupon.
		147	1	735
		147	1	736
		147	1	737
197	2016-05-11	148	0	738	AM	2016-05-11	2016-07-26	Got $50 GC and coupons. She gave out 1 coupon.
		148	1	739				NOTE:person holding this coupon lives in North Carolina
		148	1	740
		148	1	741
198	2016-05-11	149	0	742	AM	2016-05-11	9999	Did not get $50 GC and is not interested in doing the follow up survey.9/9/2016
		149	1	743
		149	1	744
		149	1	745
199	2016-05-12	150	0	746	AM	2016-05-12	2016-07-26	Got $50 GC and gave out 2 coupons.
		150	1	747
		150	1	748
		150	1	749
200	2016-05-12	151	0	750	AM	2016-05-12	2016-07-26	Got $50 GC and gave out 1 coupon.
		151	1	751
		151	1	752
		151	1	753
201	2016-05-13	50	2	628	RO	2016-05-13
		50	3	754
		50	3	755
		50	3	756
202	#VALUE!	152	0	757	AM	2016-05-16	2016-09-09	Got $50 GC and has not handed out any coupons.
		152	1	758
		152	1	759
		152	1	760
203	2016-05-16	153	0	761	AM	2016-05-16	2016-09-01	Got $50 GC and handed out 2 coupons.
		153	1	762
		153	1	763
		153	1	764
204	2016-05-16	154	0	765	AM	2016-05-16	2016-08-30	Got $50 GC and has not handed out any coupons.
		154	1	766
		154	1	767
		154	1	768
205	2016-05-16	155	0	769	AM	2016-05-16	2016-08-29	Got $50 GC and gave out 2 coupons. Will give out the third coupon soon.
		155	1	770
		155	1	771
	2016-10-05	155	1	772
206	2016-05-16	156	0	773	AM	2016-05-16	2016-09-01	Got $50 GC and gave out 1 coupon.
		156	1	774
		156	1	775
		156	1	776
207	2016-05-16	157	0	777	AM	2016-05-16	2016-07-26	Got $50 GC and has not handed out any coupons
		157	1	778
		157	1	779
		157	1	780
208	2016-05-17	158	0	781	AM	2016-05-17	2016-08-29	Got $50 GC and coupons. Handed out all 3 coupons.
		158	1	782
		158	1	783
		158	1	784
209	2016-05-17	159	0	785	AM	2016-05-17	2016-08-29	Got $50 GC and handed out 1 coupon.
		159	1	786
		159	1	787
		159	1	788
210	2016-05-18	160	0	789	AM	2016-05-18	2016-09-26	Got $50 GC and has handed out all 3 coupons.
		160	1	790
		160	1	791
		160	1	792
211	2016-05-18	161	0	793	AM	2016-05-18	2016-08-30	Got $50 GC and gave out 2 coupons.
		161	1	794
	2016-07-08	161	1	795
		161	1	796
212	2016-05-19	162	0	797	AM	2016-05-19	2016-08-31	Got $50 GC and has not handed out any coupons.
		162	1	798
		162	1	799
		162	1	800
213	2016-05-20	163	0	801	AM	2016-05-20	2016-09-01	Got $50 GC and has not handed out any coupons. She lost her coupons.
		163	1	802
		163	1	803
		163	1	804
214	2016-05-20	164	0	805	AM	2016-05-20	2016-08-29	Got $50 GC and coupos. Handed out 2 coupons.
		164	1	806
		164	1	807
		164	1	808
215	2016-05-20	165	0	809	AM	2016-05-20	2016-09-01	Got $50 GC and handed out 1 coupon.
		165	1	810
		165	1	811
		165	1	812
216	2016-05-20	166	0	813	AM	2016-05-20	2016-09-05	Got $50 GC and has handed out all three coupons.
		166	1	814
		166	1	815
		166	1	816
217	2016-05-23	167	0	817	AM	2016-05-23	2016-08-29	Got $50 GC and coupons. Handed out all 3 coupons.
		167	1	818
		167	1	819
		167	1	820
218	2016-05-23	168	0	821	AM	2016-05-23	2016-08-03	Got $50 GC and coupons. Handed out all 3 coupons.
		168	1	822
		168	1	823
		168	1	824
219	2016-05-23	169	0	825	AM	2016-05-23	2016-09-11	Got $50 GC and haded out 2 coupons.
		169	1	826
		169	1	827
		169	1	828
220	2016-05-23	170	0	829	AM	2016-05-23	2016-09-10	Got $50 GC and handed out 1 coupon.
		170	1	830
		170	1	831
		170	1	832
221	2016-05-26	171	0	833	AM	2016-05-26	9999	Unable to reachf or follow up survey.
		171	1	834
		171	1	835
		171	1	836
222	2016-05-26	172	0	837	AM	2016-05-26	2016-08-29	Got $50 GC and 3 coupons. Handed out 1 coupon.
		172	1	838
		172	1	839
		172	1	840
223	2016-05-24	140	1	707	RO	2016-06-01
		140	2	841
		140	2	842
		140	2	843
224	2016-05-24	50	2	629	RO	2016-06-01
		50	3	844
		50	3	845
		50	3	846
225	2016-06-01	173	0	847	AM	2016-06-01	2016-08-29	Got $50 GC and coupons. Have not handed out any coupons.
		173	1	848
		173	1	849
		173	1	850
226	2016-06-02	174	0	851	AM	2016-06-02	2016-09-05	Did not get $50 GC and coupons. Her address changed. Please note new address.
		174	1	852
		174	1	853
		174	1	854
227	2016-06-02	175	0	855	AM	2016-06-02	2016-09-05	Got $50 GC and has not handed out any coupons.
		175	1	856
		175	1	857
		175	1	858
228	2016-06-02	176	0	859	AM	2016-06-02	2016-08-31	Got $50 GC and has not handed out any coupons.
		176	1	860
		176	1	861
		176	1	862
229	2016-06-02	177	0	863	AM	2016-06-02	2016-08-31	Got $50 GC and has not handed out any coupons.
		177	1	864
		177	1	865
		177	1	866
230	2016-06-03	178	0	867	AM	2016-06-03	2016-08-31	Got $50 Gift card and coupons. She lost her coupons.
		178	1	868
		178	1	869
		178	1	870
231	2016-06-03	179	0	871	AM	2016-06-03	2016-08-31	Got $50 GC and has not handed out any coupons.
		179	1	872
		179	1	873
		179	1	874
232	2016-06-03	180	0	875	AM	2016-06-03	2016-08-31	Got $50 GC and handed out all 3 coupons.
		180	1	876
		180	1	877
		180	1	878
233	2016-06-03	181	0	879	AM	2016-06-03	2016-09-05	Got $50 GC and has not handed out any coupons.
		181	1	880
		181	1	881
		181	1	882
234	2016-06-05	182	0	883	AM	2016-06-05	2016-08-31	Got $50 GC and coupons. Has handed out all 3 coupons.
		182	1	884
		182	1	885
		182	1	886
235	2016-06-05	183	0	887	AM	2016-06-05	2016-09-12	Got $50 GC and gave out 1 coupon.
		183	1	888
		183	1	889
		183	1	890
236	2016-06-05	184	0	891	AM	2016-06-05	2016-09-08	Got $50 GC and handed out all 3 coupons.
		184	1	892
		184	1	893
		184	1	894
237	2016-06-06	185	0	895	AM	2016-06-06	2016-08-31	Got $50 GC and haneded out 2 coupons.
		185	1	896
		185	1	897
		185	1	898
238	2016-06-06	186	0	899	AM	2016-06-06	2016-08-31	Got $50 GC and gave out 1 coupon.
		186	1	900
		186	1	901
		186	1	902
239	2016-06-06	187	0	903	AM	2016-06-06	2016-09-06	Got $50 GC and has not handed out any coupons because the people she had in mind already received coupons from others in her playgroup.
		187	1	904
		187	1	905
		187	1	906
240	2016-06-07	188	0	907	AM	2016-06-07	2016-09-02	Got $50 GC and has not handed out any coupons.
		188	1	908
		188	1	909
		188	1	910
241	2016-06-07	189	0	911	AM	2016-06-07	2016-09-26	Got $50 GC and gave out 2 coupons.
		189	1	912
		189	1	913
		189	1	914
242	2016-06-07	190	0	915	AM	2016-06-07	2016-09-05	Got $50 GC and gave out 2 coupons.
		190	1	916
		190	1	917
		190	1	918
243	2016-06-08	191	0	919	AM	2016-06-08	2016-09-06	Got $50 GC and has not handed out any coupons.
		191	1	920
		191	1	921
		191	1	922
244	2016-06-08	192	0	923	AM	2016-06-08	2016-09-11	Got $50 GC and has not handed out any coupons.
		192	1	924
		192	1	925
		192	1	926
245	2016-06-09	77	1	404	RO	2016-06-09
		77	2	927
		77	2	928
		77	2	929
246	2016-06-09	193	0	930	AM	2016-06-09	2016-09-02	Got $50 GC and has not handed out any coupons.
		193	1	931
		193	1	932
		193	1	933
247	2016-06-12	194	0	934	AM	2016-06-12	2016-09-07	Got $50 GC and has not handed out any coupons.
		194	1	935
		194	1	936
		194	1	937
248	2016-06-13	195	0	938	AM	2016-06-13	2016-09-09	Got $50 GC and has handed out 1 coupon.
		195	1	939
		195	1	940
		195	1	941
249	2016-06-13	196	0	942	AM	2016-06-13	2016-09-08	Got $50 GC and gave out 1 coupon.
		196	1	943
		196	1	944
		196	1	945
250	2016-06-13	197	0	946	AM	2016-06-13	9999	Unable to reach for fUP survey.
		197	1	947
		197	1	948
		197	1	949
251	2016-06-13	198	0	950	AM	2016-06-13	2016-09-05	She got the coupons but did not get the $50 gift card and someone broke into her mailbox.
		198	1	951
		198	1	952
		198	1	953
252	2016-06-09	76	1	400	RO	2016-06-14
		76	2	954
		76	2	955
		76	2	956
253	2016-06-16	199	0	957	AM	2016-06-16	2016-09-02	Got $50 GC and has handed out 2 coupons. Allison and Sol have been trying to reach us since July.
		199	1	958
		199	1	959
	2016-09-04	199	1	960
254	2016-06-16	200	0	961	AM	2016-06-16	2016-09-02	Got $50 GC and has handed out all the coupons.
		200	1	962
		200	1	963
		200	1	964
255	2016-06-16	201	0	965	AM	2016-06-16	2016-09-07	Got $50 GC and has handed out all the coupons.
		201	1	966
	2016-09-14	201	1	967
	2016-09-13	201	1	968
256	2016-06-20	202	0	969	AM	2016-06-20	2016-09-07	Got $50 GC and have out all three coupons.
		202	1	970
		202	1	971
		202	1	972
257	2016-06-20	203	0	973	AM	2016-06-20	2016-09-08	Got $50 GC and gave out 2 coupons.
		203	1	974
		203	1	975
		203	1	976
258	2016-06-20	204	0	977	AM	2016-06-20	9999	Not interested in doing the follow up survey 10/3/2016
		204	1	978
		204	1	979
		204	1	980
259	2016-06-21	205	0	981	AM	2016-06-21	2016-09-07	Got $50 GC and gave out 1 coupon.
		205	1	982
		205	1	983
		205	1	984
260	2016-06-21	206	0	985	AM	2016-06-21	2016-09-09	Got $50 GC and has not handed out any coupons.
		206	1	986
		206	1	987
		206	1	988
261	2016-06-22	207	0	989	AM	2016-06-22	2016-09-09	Got $50 GC and has not handed out any coupons because she lost her coupons.
	2016-09-14	207	1	990
		207	1	991
		207	1	992
262	2016-06-22	208	0	993	AM	2016-06-22	2016-09-07	Got $50 GC and gave out all 3 coupons. Has not got her $20 for the two referrals.
	2016-08-02	208	1	994
	2016-08-01	208	1	995
		208	1	996
263	2016-06-22	209	0	997	AM	2016-06-22	2016-09-08	Got $50 gift card and have not handed out any coupons.
		209	1	998
		209	1	999
		209	1	1000
264	2016-06-22	210	0	1001	AM	2016-06-22	2016-09-08	Got $50 GC and has not handed out any coupons.
		210	1	1002
		210	1	1003
		210	1	1004
265	2016-06-22	211	0	1005	AM	2016-06-22	2016-10-02	Got $50 GC and gave out 1 coupon.Misplaced remaing coupons. Emailed her coupon #'s.
	2016-10-14	211	1	1006
		211	1	1007
		211	1	1008
266	2016-06-23	212	0	1009	AM	2016-06-23	2016-09-11	Did not get $50 GC or gift cards.She has referrals in mind, so will send her coupon numbers by email.
		212	1	1010
		212	1	1011
		212	1	1012
267	2016-06-23	213	0	1013	AM	2016-06-23	2016-09-11	Got $50 GC and has not handed out any coupons.
		213	1	1014
		213	1	1015
		213	1	1016
268	2016-06-23	214	0	1017	AM	2016-06-23	2016-09-08	Got $50 GC and had handed out 2 coupons.
		214	1	1018
		214	1	1019
		214	1	1020
269	2016-06-23	215	0	1021	AM	2016-06-23	2016-09-08	Got $50 GC and had not handed out any coupons.
		215	1	1022
		215	1	1023
		215	1	1024
270	2016-06-23	216	0	1025	AM	2016-06-23	2016-09-13	Got $50 GC and has not handed out any coupons.
		216	1	1026
		216	1	1027
		216	1	1028
271	2016-06-24	217	0	1029	AM	2016-06-24	2016-09-13	Got $50 GC and has not handed out any coupons.
		217	1	1030
		217	1	1031
		217	1	1032
272	2016-06-24	218	0	1033	AM	2016-06-24	2016-09-12	Did not get $50 GC or coupons.
		218	1	1034
		218	1	1035
		218	1	1036
273	2016-06-26	219	0	1037	AM	2016-06-26	2016-09-13	Got $50 GC and has not handed out any coupons.
		219	1	1038
		219	1	1039
		219	1	1040
274	2016-06-26	220	0	1041	AM	2016-06-26	2016-09-15	Got $50 GC and lost coupons. Emailing coupon numbers.
		220	1	1042
		220	1	1043
		220	1	1044
275	2016-06-26	221	0	1045	AM	2016-06-26	2016-09-12	Goit $50 GC and handed out 2 coupons.
		221	1	1046
		221	1	1047
		221	1	1048
276	2016-06-27	222	0	1049	AM	2016-06-27	2016-09-15	Did not get $50 gC or coupons. emailing coupon numbers.
		222	1	1050
		222	1	1051
		222	1	1052
277	2016-06-27	223	0	1053	AM	2016-06-27	2016-09-16	Got $50 GC and gave out 1 coupon.
		223	1	1054
		223	1	1055
		223	1	1056
278	2016-06-27	224	0	1057	AM	2016-06-27	2016-09-15	Got $50 GC and has not handed out any coupons.
		224	1	1058
		224	1	1059
		224	1	1060
279	2016-06-28	225	0	1061	AM	2016-06-28	2016-09-16	Got $50 GC and has not handed out any coupons.
		225	1	1062
		225	1	1063
		225	1	1064
280	2016-06-28	226	0	1065	AM	2016-06-28	2016-09-16	Got $50 GC and gave out 2 coupons.
		226	1	1066
		226	1	1067
		226	1	1068
281	2016-06-28	227	0	1069	AM	2016-06-28	2016-09-13	Got $50 GC but lost her coupons.
		227	1	1070
		227	1	1071
		227	1	1072
282	2016-07-05	228	0	1073	AM	2016-07-05	2016-09-16	Got $50 GC and handed out 2 coupons.
		228	1	1074
		228	1	1075
		228	1	1076
283	2016-07-05	229	0	1077	AM	2016-07-05	2016-09-16	Got $50 GC and did not hand out any coupons.
		229	1	1078
		229	1	1079
		229	1	1080
284	2016-07-05	230	0	1081	AM	2016-07-05	2016-09-20	Did not get $50 GC or coupons. She moved and did not give us her new address.
		230	1	1082
		230	1	1083
		230	1	1084
285	2016-07-05	231	0	1085	AM	2016-07-05	2016-09-16	Got $50 GC and handed out 2 coupons.
		231	1	1086
		231	1	1087
		231	1	1088
286	2016-07-05	232	0	1089	AM	2016-07-05	9999	Texted me after a month to say that she is not interested in the follow up survey.
		232	1	1090
		232	1	1091
		232	1	1092
287	2016-07-05	233	0	1093	AM	2016-07-05	2016-09-16	Got $50 GC and handed out 3 coupons. Got 1 referral and one $10 GC for her referral.
	2016-07-20	233	1	1094
	2016-09-26	233	1	1095
		233	1	1096
288	2016-07-06	234	0	1097	AM	2016-07-06	2016-09-16	Did not get $50 GC or coupons. Email coupon numbers to her.
		234	1	1098
		234	1	1099
		234	1	1100
289	2016-07-06	235	0	1101	AM	2016-07-06	2016-09-19	Got $50 GC and has not handed out any coupons.
		235	1	1102
		235	1	1103
		235	1	1104
290	2016-07-06	236	0	1105	AM	2016-07-06	2016-09-17	Got $50 GC and has not handed out any coupons.
		236	1	1106
		236	1	1107
		236	1	1108
291	2016-07-07	237	0	1109	AM	2016-07-07	2016-09-25	Got $50 GC and gave out all 3 coupons.
		237	1	1110
		237	1	1111
		237	1	1112
292	2016-07-07	238	0	1113	AM	2016-07-07	9999	Unable to reach for FUP survey.
		238	1	1114
		238	1	1115
		238	1	1116
293	2016-07-07	239	0	1117	AM	2016-07-07	2016-09-23	Got $50 GC and has not handed out any coupons.
		239	1	1118
	2016-07-22	239	1	1119
		239	1	1120
294	2016-07-07	240	0	1121	AM	2016-07-07	2016-09-23	Got $50 gC and has not hande dout any coupons.
		240	1	1122
		240	1	1123
		240	1	1124
295	2016-07-07	241	0	1125	AM	2016-07-07	2016-09-26	Got $50 GC and has not handed out any coupons.
		241	1	1126
		241	1	1127
		241	1	1128
296	2016-07-08	242	0	1129	AM	2016-07-08	2016-09-23	Got $50 GC and has not handed out any coupons.
		242	1	1130
		242	1	1131
		242	1	1132
297	2016-07-08	243	0	1133	AM	2016-07-08	2016-09-23	Got $50 GC and has not handed out any coupons.
		243	1	1134
		243	1	1135
		243	1	1136
298	2016-07-08	244	0	1137	AM	2016-07-08	2016-09-25	Got $50 GC and has handed out all 3 coupons.
		244	1	1138
		244	1	1139
		244	1	1140
299	2016-07-08	245	0	1141	AM	2016-07-08	2016-09-27	Got $50 GC and has handed out 1 coupon.
		245	1	1142
		245	1	1143
		245	1	1144
300	2016-07-08	246	0	1145	AM	2016-07-08	2016-09-25	Got $50 GC and has not handed out any coupons.
		246	1	1146
		246	1	1147
		246	1	1148
301	2016-07-08	247	0	1149	AM	2016-07-08	2016-09-17	Got $50 GC and handed out 1 coupon.
		247	1	1150
		247	1	1151
		247	1	1152
302	2016-07-10	248	0	1153	AM	2016-07-10	2016-09-16	Got $50 GC and handed out 2 coupons.
		248	1	1154
		248	1	1155
		248	1	1156
303	2016-06-15	249	0	1157	AM	2016-07-11	2016-09-26	Got $50 GC and lost her coupons. Will email her the coupon numbers coz she knows people.
		249	1	1158
		249	1	1159
		249	1	1160
304	2016-07-11	250	0	1161	AM	2016-07-11	2016-09-23	Got $50 GC and has not handed out any coupons.
		250	1	1162
		250	1	1163
		250	1	1164
305	2016-07-11	251	0	1165	AM	2016-07-11	2016-09-26	Got $50 GC and has not handed out any coupons.
		251	1	1166
		251	1	1167
		251	1	1168
306	2016-07-11	252	0	1169	AM	2016-07-11	2016-09-26	Got $50 GC plus 3 coupons and has not handed out any.
		252	1	1170
		252	1	1171
		252	1	1172
307	2016-07-11	253	0	1173	AM	2016-07-11	2016-10-03	Got $50 GC and handed out 2 coupons.
		253	1	1174
		253	1	1175
		253	1	1176
308	2016-07-13	254	0	1177	AM	2016-07-13	2016-09-26	Got $50 GC and has not handed out any coupons.
		254	1	1178
		254	1	1179
		254	1	1180
309	2016-07-13	255	0	1181	AM	2016-07-13	2016-09-26	Got $50 GC and has not handed out any coupons.
		255	1	1182
		255	1	1183
		255	1	1184
310	2016-07-13	256	0	1185	AM	2016-07-13	2016-09-18	Got $50 GC and handed out 1 coupon.
		256	1	1186
		256	1	1187
		256	1	1188
311	2016-07-15	257	0	1189	AM	2016-07-15	2016-09-27	Got $50 GC and coupons. Has not handed out any.
		257	1	1190
		257	1	1191
		257	1	1192
312	2016-07-15	258	0	1193	AM	2016-07-15	2016-09-28	Got $50 GC and gave out 1 coupon.
		258	1	1194
		258	1	1195
		258	1	1196
313	2016-07-15	259	0	1197	AM	2016-07-15	2016-09-25	Got $50 GC and handed out all 3 coupons.
	2016-09-26	259	1	1198
	2016-07-26	259	1	1199
	2016-09-26	259	1	1200
314	2016-07-15	260	0	1201	AM	2016-07-15	2016-09-26	Got $50 GC and handed out 2 coupons.
		260	1	1202
		260	1	1203
		260	1	1204
315	2016-07-15	261	0	1205	AM	2016-07-15	2016-09-26	Got $50 GC and has not handed out any coupons.
		261	1	1206
		261	1	1207
		261	1	1208
316	2016-07-15	262	0	1209	AM	2016-07-15	2016-09-28	Got $50 GC and lost her coupons. Will email her the coupon numbers.
	2016-10-20	262	1	1210
	3016-09-30	262	1	1211
	2016-09-30	262	1	1212
317	2016-07-19	263	0	1213	AM	2016-07-19	2016-09-28	Got $50 GC and has not handed out coupons.
		263	1	1214
		263	1	1215
		263	1	1216
318	2016-07-19	264	0	1217	AM	2016-07-19	2016-09-28	Got $50 GC and handed out 2 coupons.
		264	1	1218
		264	1	1219
		264	1	1220
319	2016-07-20	233	1	1094	RO	2016-07-20
		233	2	1221
		233	2	1222
	2016-08-02	233	2	1223
320	2016-07-20	265	0	1224	AM	2016-07-20	2016-09-28	Got $50 GC and has not handed out coupons.
		265	1	1225
		265	1	1226
		265	1	1227
321	2016-07-20	266	0	1228	AM	2016-07-20	9999	Unable to reach for follow up survey.
		266	1	1229
		266	1	1230
		266	1	1231
322	2016-07-20	267	0	1232	AM	2016-07-20	2016-10-03	Got $50 GC and has not handed out coupons.
		267	1	1233
		267	1	1234
		267	1	1235
323	2016-07-22	238	1	1116	RO	2016-07-20
		238	2	1236
		238	2	1237
		238	2	1238
324	2016-07-22	268	0	1239	AM	2016-07-22	2016-09-27	Got $50 GC and coupons. Has not handed out any.
		268	1	1240
		268	1	1241
		268	1	1242
325	2016-07-25	269	0	1243	AM	2016-07-25	2016-10-02	Got $50GC. Not handed coupons.
		269	1	1244
		269	1	1245
		269	1	1246
326	2016-07-25	270	0	1247	AM	2016-07-25	2016-10-02	Got $50 GC. Has handed out 2 coupons.Not got her $10 for referrals yet.
		270	1	1248
	2016-08-10	270	1	1249
		270	1	1250
327	2016-07-25	271	0	1251	AM	2016-07-25	2016-10-05	Got $50 GC and has not handed out any coupons.
		271	1	1252
		271	1	1253
		271	1	1254
328	2016-07-25	272	0	1255	AM	2016-07-25	2016-10-03	Got $50 GC and lost coupons. Email her coupon numbers.
		272	1	1256
		272	1	1257
		272	1	1258
329	2016-07-25	273	0	1259	AM	2016-07-25	2016-10-02	Got $50 GC and handed out 2 coupons.
		273	1	1260
		273	1	1261
		273	1	1262
330	2016-07-26	274	0	1263	AM	2016-07-26	2016-10-04	Got $50 GC and gave out 2 coupons.
		274	1	1264
	2016-10-07	274	1	1265
	2016-11-17	274	1	1266
331	2016-07-26	275	0	1267	AM	2016-07-26	2016-09-29	Got $50 GC and gave out 1 coupon. Got $10 GC for referral.
		275	1	1268
		275	1	1269
	2016-08-03	275	1	1270
332	2016-07-27	276	0	1271	AM	2016-07-27	2016-10-25	Got $50 GC and lost her coupons. Will email her coupon numbers.
		276	1	1272
		276	1	1273
		276	1	1274
333	2016-07-27	277	0	1275	AM	2016-07-27	2016-09-30	Got $50 GC. Not handed out coupons.
		277	1	1276
		277	1	1277
		277	1	1278
334	2016-07-28	278	0	1279	AM	2016-07-28	2016-10-02	Got $50 GC . Has not handed out coupons.
		278	1	1280
		278	1	1281
		278	1	1282
335	2016-07-28	279	0	1283	AM	2016-07-28	2016-10-02	Got $50 GC. Not handed out coupons.
		279	1	1284
		279	1	1285
		279	1	1286
336	2016-07-26	259	1	1199	RO	2016-07-29
	2016-08-03	259	2	1287
	2016-09-18	259	2	1288
		259	2	1289
337	2016-08-02	233	2	1223	RO	2016-08-03
		233	3	1290
		233	3	1291
	2016-08-22	233	3	1292
338	2016-08-03	259	2	1287	RO	2016-08-05
		259	3	1293
		259	3	1294
		259	3	1295
339	2016-08-03	275	1	1270	RO	2016-08-05
		275	2	1296
		275	2	1297
		275	2	1298
340	2016-08-02	208	1	994	RO	2016-08-10		gc/coupons in hand
		208	2	1299
		208	2	1300
		208	2	1301
341	2016-08-01	208	1	995	RO	2016-08-18
		208	2	1302
		208	2	1303
		208	2	1304
342	2016-08-10	270	1	1249	RO	2016-08-18
		270	2	1305
		270	2	1306
		270	2	1307
343	2016-08-22	233	3	1292	RO	2016-08-22
		233	4	1308
		233	4	1309
	2016-10-07	233	4	1310
344	2016-08-23	38	2	625	RO	2016-08-27
		38	3	1311
		38	3	1312
		38	3	1313
345	2016-07-08	161	1	795	RO	2016-08-31
		161	2	1314
		161	2	1315
		161	2	1316
346	2016-09-04	199	1	960	RO	2016-09-05
		199	2	1317
		199	2	1318
		199	2	1319
347	2016-09-08	280	0	1320	RO	2016-09-08
		280	1	1321
		280	1	1322
	2016-10-03	280	1	1323
348	2016-09-12	281	0	1324	AM	2016-09-12		Older baby survey done
		281	1	1325
		281	1	1326
		281	1	1327
349	2016-09-11	282	0	1328	AM	2016-09-11		Older baby survey done
		282	1	1329
		282	1	1330
		282	1	1331
350	2016-09-14	207	1	990	RO	2016-09-14
		207	2	1332
		207	2	1333
		207	2	1334
351	2016-09-14	201	1	967	RO	2016-09-16
	2016-09-26	201	2	1335
		201	2	1336
	2016-09-26	201	2	1337
352	2016-09-19	283	0	1338	AM	2016-09-19		Older baby survey done
		283	1	1339
		283	1	1340
		283	1	1341
353	2016-09-20	284	0	1342	AM	2016-09-20		Older baby survey done
		284	1	1343
		284	1	1344
		284	1	1345
354	2016-09-18	259	2	1288	RO	2016-09-19
		259	3	1346
		259	3	1347
		259	3	1348
355	2016-09-26	233	1	1095	RO	2016-09-27
		233	2	1349
		233	2	1350
		233	2	1351
356	2016-09-26	259	1	1200	RO	2016-09-28
		259	2	1352
		259	2	1353
		259	2	1354
357	2016-09-13	201	1	968	RO	2016-09-30
		201	2	1355
		201	2	1356
		201	2	1357
358	2016-09-30	262	1	1211	RO	2016-09-30
	2016-10-19	262	2	1358
		262	2	1359
	2016-10-23	262	2	1360
359	2016-09-30	262	1	1212	RO	2016-09-30
		262	2	1361
		262	2	1362
		262	2	1363
360	2016-09-26	201	2	1337	RO	2016-09-30
		201	3	1364
		201	3	1365
		201	3	1366
361	2016-09-26	135	1	687	RO	2016-10-03
		135	2	1367
		135	2	1368
		135	2	1369
362	2016-10-03	280	1	1323	RO	2016-10-04
		280	2	1370
		280	2	1371
		280	2	1372
363	2016-09-26	259	1	1198	RO	2016-10-05
		259	2	1373
		259	2	1374
		259	2	1375
364	2016-10-05	155	1	772	RO	2016-10-06
		155	2	1376
		155	2	1377
		155	2	1378
365	2016-10-07	274	1	1265	RO	2016-10-07
	2016-11-08	274	2	1379
		274	2	1380
		274	2	1381
366	2016-10-07	233	4	1310	RO	2016-10-07
		233	5	1382
		233	5	1383
		233	5	1384
367	2016-10-07	66	1	353	RO	2016-10-08
		66	2	1385
		66	2	1386
		66	2	1387
368	2016-10-07	135	1	688	RO	2016-10-10
		135	2	1388
		135	2	1389
		135	2	1390
369	2016-09-26	201	2	1335	RO	2016-10-13
		201	3	1391
		201	3	1392
	2016-11-16	201	3	1393
370	2016-10-14	211	1	1006	RO	2016-10-14
	2016-11-21	211	2	1394
		211	2	1395
		211	2	1396
371	2016-10-19	262	2	1358	RO	2016-10-20
		262	3	1397
		262	3	1398
		262	3	1399
372	2016-10-20	262	1	1210	RO	2016-10-24
		262	2	1400
		262	2	1401
		262	2	1402
373	2016-10-23	262	2	1360	RO	2016-10-26
		262	3	1403
		262	3	1404
		262	3	1405
374	2016-11-10	285	0	1406	AM	2016-11-10		Older baby survey done.
		285	1	1407
		285	1	1408
		285	1	1409
375	2016-11-16	201	3	1393	RO	2016-11-16
		201	4	1410
		201	4	1411
		201	4	1412
376	2016-11-17	274	1	1266	RO	2016-11-18
		274	2	1413
	2016-12-07	274	2	1414
		274	2	1415
377	2016-11-21	211	2	1394	RO	2016-11-25
		211	3	1416
		211	3	1417
		211	3	1418
378	2016-11-08	274	2	1379	RO	2016-12-02
		274	3	1419
		274	3	1420
		274	3	1421
379	2016-12-05	286	0	1422	AM	2016-12-05	2017-02-27	Got $50 GC and gave out 2 coupons.
		286	1	1423
	2017-01-17	286	1	1424
	2017-01-27	286	1	1425
380	2016-12-05	287	0	1426	AM	2016-12-05	2017-03-02	Got $50 GC and has handed out 1 coupon.
		287	1	1427
		287	1	1428
		287	1	1429
381	2016-12-06	288	0	1430	AM	2016-12-06	2017-02-27	Got $50 GC and has not handed out any coupons. Says she does not know anybody.
		288	1	1431
		288	1	1432
		288	1	1433
382	2016-12-06	289	0	1434	AM	2016-12-06	2017-02-28	Got $50 GC and gave out 3 coupons.
		289	1	1435
		289	1	1436
		289	1	1437
383	2016-12-08	290	0	1438	AM	2016-12-08	2017-03-06	Got $50 GC and gave out 1 coupon.
		290	1	1439
		290	1	1440
		290	1	1441
384	2016-12-08	291	0	1442	AM	2016-12-08	2017-03-06	Got $50 GC and has not given out any.
		291	1	1443
		291	1	1444
		291	1	1445
385	2016-12-07	274	2	1414	RO	2016-12-07
		274	3	1446
		274	3	1447
		274	3	1448
386	2016-12-10	292	0	1449	AM	2016-12-10	2017-02-27	Got $50 GC and has not handed out any coupons.
		292	1	1450
		292	1	1451
		292	1	1452
387	2016-12-10	293	0	1453	AM	2016-12-10	2017-02-27	Got $50 GC and gave out 2 coupons.
		293	1	1454
		293	1	1455
		293	1	1456
388	2016-12-10	294	0	1457	AM	2016-12-10	2017-02-27	Got $50 GC and has not given out any coupons.
		294	1	1458
		294	1	1459
		294	1	1460
389	2016-12-13	295	0	1461	AM	2016-12-13	2017-02-28	Got $50 GC and gave out all 3 coupons.
		295	1	1462
		295	1	1463
	2016-02-08	295	1	1464
390	2016-12-13	296	0	1465	AM	2016-12-13	2017-03-18	Got $50 GC and has not handed out any coupons.
		296	1	1466
		296	1	1467
		296	1	1468
391	2016-12-13	297	0	1469	AM	2016-12-13	2017-03-04	Did not get $50 GC or coupons.
		297	1	1470
		297	1	1471
		297	1	1472
392	2016-12-13	298	0	1473	AM	2016-12-13	2017-03-05	Did not give out any coupons as she does not know anyone.
		298	1	1474
		298	1	1475
		298	1	1476
393	2016-12-14	299	0	1477	AM	2016-12-14	2017-02-27	Got $50 GC and gave out all 3 coupons.
		299	1	1478
	2017-01-18	299	1	1479
		299	1	1480
394	2016-12-20	300	0	1481	AM	2016-12-20	2017-03-18	Got $50 GC and has not handed out any coupons.
		300	1	1482
		300	1	1483
		300	1	1484
395	2016-12-21	301	0	1485	AM	2016-12-21	2017-03-03	Did not give out any coupons.
		301	1	1486
		301	1	1487
		301	1	1488
396	2017-01-02	302	0	1489	AM	2017-01-02	2017-03-06	Got $50 GC and has not handed out any coupons.
		302	1	1490
		302	1	1491
		302	1	1492
397	2017-01-03	303	0	1493	AM	2017-01-03	2017-03-06	Got $50 GC and has not given out any coupons.
		303	1	1494
		303	1	1495
		303	1	1496
398	2017-01-03	304	0	1497	AM	2017-01-03	2017-03-02	Got $50 GC and has not given out any coupons.
		304	1	1498
		304	1	1499
		304	1	1500
399	2017-01-03	305	0	1501	AM	2017-01-03	2017-03-15	Got $50 GC and has not handed out any coupons.
		305	1	1502
		305	1	1503
		305	1	1504
400	2017-01-04	306	0	1505	AM	2017-01-04	2017-03-07	Got $50 GC and has not given out any coupons.
		306	1	1506
		306	1	1507
		306	1	1508
401	2017-01-09	307	0	1509	AM	2017-01-09	2017-03-06	Got $50 GC and has not handed out any coupons.
		307	1	1510
		307	1	1511
		307	1	1512
402	2017-01-10	308	0	1513	AM	2017-01-10	2017-02-28	Got $50 GC and is handing out coupons tomorrow.
		308	1	1514
		308	1	1515
		308	1	1516
403	2017-01-17	286	1	1424	RO	2017-01-18
		286	2	1517
		286	2	1518
		286	2	1519
404	2017-01-18	299	1	1479	RO	2017-01-18
		299	2	1520
		299	2	1521
		299	2	1522
405	2017-01-27	286	1	1425	RO	2017-01-27
		286	2	1523
		286	2	1524
		286	2	1525
406	2017-02-08	295	1	1464	RO	2016-02-08
		295	2	1526
		295	2	1527
		205	2	1528
				1529
				1530
				1531
				1532
				1533
				1534
				1535
				1536
				1537

## Sheet: generation color codes
co
1st gen
2nd gen
3rd gen
4th gen
