# Supplementary material for: Can respondent driven sampling be used to recruit new mothers? A mixed methods study in metropolitan Washington DC
Source: PLoS One. 2021 Feb 2;16(2):e0246373. doi: 10.1371/journal.pone.0246373 (PMC7853470; doi:10.1371/journal.pone.0246373)
Supplement: S2 File — Demographic information about participants. (XLSX) [file pone.0246373.s002.xlsx]

## Sheet: ProcessingForm_DATA_LABELS_2017
Study ID	Date	1.) Ethnicity	2.) Mom's age	3.) Baby's age	4.) Education	5.) Employment	6.) Insurance	Seed	Wave	Received No.	Coupon 1- Wave #	Coupon1- Received #	Coupon 2- Wave #	Coupon2- Received #	Coupon 3- Wave #	Coupon3- Received #	Coupon 4- Wave #	Coupon4- Received #	Coupon 5- Wave #	Coupon5- Received #	9.) Do you live in the DC Metropolitan area?	10.) How would you describe the person who gave you the coupon?	11.) How long have you known recruiter?	12.) Approximately how many people do you know personally who live in the Washington Metropolitan area and currently has a child who is 6-months old or younger?	Of the people, approximately how many are Black/African American?	White/Caucasian?	Spanish/ Latino/Hispanic?	Other?	How many are age 18-22?	How many are age 23-30?	How many are age 30+?	How many have education < High School?	High School	College+	Complete?
1	2015-05-18	1	2	1	2	3	2	1	0	1	1	2	1	3	1	4					1	4	1	1	1	0	0	0	1	0	0	1	0	0	Complete
2	2015-05-28	2	2	1	3	1	3	2	0	5	1	6	1	7	1	8					1	4	1	3	0	2	0	1	1	0	2	0	0	3	Complete
3	2015-07-01	2	2	1	3	2	3	3	0	9	1	10	1	11	1	12					1	3	5	10		10				10				10	Complete
4	2015-07-17	1	1	1	3	3	2	4	0	13	1	14	1	15	1	16					1	4	1	3	3	0	0	0	3	0	0	0	1	2	Complete
5	2015-07-17	1	3	1	3	2	2	5	0	17	1	18	1	19	1	20					1	4	1	2	2	0	0	0	0	0	2	0	0	2	Complete
6	2015-07-17	1	2	1	3	1	3	6	0	21	1	22	1	23	1	24					1	4	1	4	0	4	0	0	0	4	0	0	0	4	Complete
7	2015-07-17	1	2	1	3	1	3	7	0	25	1	26	1	27	1	28					1	4	1	0	0	0	0	0	0	0	0	0	0	0	Complete
8	2015-07-17	2	3	1	3	1	3	8	0	29	1	30	1	31	1	32					1	4	1	5	0	3	1	1	0	0	5	0	0	5	Complete
9	2015-07-17	2	1	1	2	3	3	9	0	33	1	34	1	35	1	36					1	4	1	3	0	0	3	0	1	2	0	0	0	1	Complete
10	2015-07-17	2	3	1	3	1	3	10	0	37	1	38	1	39	1	40					1	4	1	2	0	1	0	1	0	1	1	0	0	0	Complete
11	2015-07-20	1	2	1	3	1	3	11	0	41	1	42	1	43	1	44					1	4	1	2	2	0	0	0	0	2	0	0	0	2	Complete
12	2015-07-20	1	2	1	3	2	3	12	0	45	1	46	1	47	1	48					1	4	1	2	2	0	0	0	0	2	0	0	0	2	Complete
13	2015-07-21	2	2	1	3	1	3	13	0	49	1	50	1	51	1	52					1	4	1	2	0	1	0	1	0	2	0	0	0	2	Complete
14	2015-07-21	1	1	1	3	2	3	14	0	53	1	54	1	55	1	56					1	4	1	1	1	0	0	0	1	0	0	0	0	1	Complete
15	2015-07-22	2	3	1	3	1	3	15	0	57	1	58	1	59	1	60					1	4	1	10	0	5	0	5	0	0	10	0	0	10	Complete
16	2015-07-31	1	2	1	3	3	1	12	1	46	2	62	2	63	2	64					1	1	5	1	1	0	0	0	0	0	1	0	0	1	Complete
17	2015-08-04	1	1	1	1	3	2	16	0	65	1	66	1	67	1	68					1	1	4	1	1	0	0	0	1	0	0	0	1	0	Complete
18	2015-08-10	1	2	1	3	3	1	12	2	62	3	69	3	70	3	71					1	1	4	2	2	0	0	0	1	1	0	0	0	2	Complete
19	2015-08-13	1	3	1	3	3	2	12	2	64	3	72	3	73	3	74					1	1	5	1	1	0	0	0	0	0	1	0	0	1	Complete
20	2015-08-17	1	2	1	3	1	3	17	0	75	1	76	1	77	1	78					1	4	1	2	2	0	0	0	0	1	1	0	1	1	Complete
21	2015-08-17	2	3	1	3	1	2	15	1	59	2	79	2	80	2	81					1	2	5	5	1	3	1	0	1	1	3	0	3	2	Complete
22	2015-08-17	2	3	1	3	2	3	18	0	82	1	83	1	84	1	85					1	4	1	2	0	2	0	0	0	0	2	0	0	2	Complete
23	2015-08-17	1	1	1	2	3	3	19	0	86	1	87	1	88	1	89					1	4	1	2	2	0	0	0	2	0	0	0	2	0	Complete
24	2015-08-18	1	2	1	3	2	3	20	0	90	1	91	1	92	1	93					1	4	1	3	3	0	0	0	0	3	0	0	0	3	Complete
25	2015-08-18	1	2	1	3	1	3	21	0	94	1	95	1	96	1	97					1	4	1	5	3	1	1	0	0	4	1	0	2	3	Complete
26	2015-08-18	1	2	1	3	1	2	22	0	98	1	99	1	100	1	101					1	4	1	2	2	0	0	0	1	1	0	0	1	1	Complete
27	2015-08-19	1	1	1	3	1	3	27	0	102	1	103	1	104	1	105					1	4	1	0	0	0	0	0	0	0	0	0	0	0	Complete
28	2015-08-19	1	2	1	3	1	3	24	0	106	1	107	1	108	1	109					0	4	1	3	3	0	0	0	3	0	0	0	0	0	Complete
29	2015-08-24	1	2	2	2	1	1	12	3	72	4	110	4	111	4	112					1	2	5	1	1	0	0	0	0	0	1	0	1	0	Complete
30	2015-08-26	1	1	2	3	2	1	24	1	108	2	113	2	114	2	115					1	1	5	2	2	0	0	0	0	2	0	0	1	1	Complete
31	2015-08-27	1	1	1	3	3	1	20	1	91	2	116	2	117	2	118					1	2	5	4	4	0	0	0	4	0	0	0	0	4	Complete
32	2015-08-28	1	3	2	3	2	1	24	1	107	2	119	2	120	2	121					1	2	5	3	3	0	0	0	2	1	0	0	2	1	Complete
33	2013-08-28	1	1	1	2	3	3	25	0	122	1	123	1	124	1	125					1	4	1	4	4	0	0	0	0	4	0	0	4	0	Complete
34	2015-09-14	2	2	1	3	1	3	18	1	85	2	126	2	127	2	128					1	1	5	1	0	1	0	0	0	0	1	0	0	1	Complete
35	2015-09-04	2	3	1	3	3	3	26	0	129	1	130	1	131	1	132					1	4	1	3	0	3	0	0	0	0	3	0	0	3	Complete
36	2015-09-04	1	3	1	3	3	2	27	0	133	1	134	1	135	1	136					1	4	1	3	2	1	0	0	0	0	3	0	3	0	Complete
37	2015-09-18	2	3	1	3	1	3	28	0	137	1	138	1	139	1	140					1	4	2	4	0	4	0	0	0	0	4	0	0	4	Complete
38	2015-09-28	1	2	1	2	1	3	24	2	120	3	141	3	142	3	143					1	3	4	2	2	0	0	0	1	1	0	0	2	0	Complete
39	2015-09-28	1	2	2	3	3	1	24	1	109	2	144	2	145	2	146					1	2	5	5	5	0	0	0	3	2	0	0	4	1	Complete
40	2015-09-28	2	3	1	2	1	3	15	2	79	3	147	3	148	3	149					1	1	5	3	0	3	1	0	0	2	1	0	2	1	Complete
41	2015-09-30	1	2	1	2	3	2	24	2	121	3	150	3	151	3	152					1	1	5	3	3	0	0	0	2	1	0	0	1	2	Complete
42	2015-10-06	2	3	2	3	3	3	13	1	52	2	153	2	154	2	155					1	1	2	7	0	6	1	0	0	2	5	0	0	7	Complete
43	2015-10-07	2	2	1	3	3	3	15	2	80	3	156	3	157	3	158					1	1	5	5	1	3	1	0	0	2	3	0	1	4	Complete
44	2015-10-07	1	3	1	3	1	3	24	3	152	4	159	4	160	4	161					1	1	5	3	3	0	0	0	0	0	3	0	3	0	Complete
45	2015-10-08	1	3	2	3	1	3	24	2	115	3	162	3	163	3	164					1	1	5	4	3	1	0	0	0	0	4	0	1	3	Complete
46	2015-10-15	1	2	1	3	1	3	12	3	69	4	165	4	166	4	167					1	1	5	3	3	0	0	0	0	3	0	0	0	3	Complete
47	2015-10-15	1	3	1	3	1	3	20	1	76	2	168	2	169	2	170					1	1	5	3	3	0	0	0	0	0	3	0	0	3	Complete
48	2015-10-15	1	3	1	3	1	3	29	0	171	1	172	1	173	1	174					1	4	1	3	3	0	0	0	0	0	3	0	0	1	Complete
49	2015-10-16	2	3	2	3	1	3	15	3	148	4	175	4	176	4	177					1	1	4	3	0	3	0	0	0	3	0	0	0	3	Complete
50	2015-10-26	2	3	1	3	1	3	30	0	178	1	179	1	180	1	181					1	4	1	3	0	3	0	0	0	0	3	0	0	3	Complete
51	2015-10-29	2	3	2	3	1	3	18	2	126	3	182	3	183	3	184					1	1	5	3	0	3	0	0	1	2	0	0	0	3	Complete
52	2015-11-02	1	1	1	2	3	1	31	0	185	1	186	1	187	1	188					1	4	1	3	3	3	0	0	3	0	0	0	3	0	Complete
53	2015-11-04	1	3	2	3	1	3	29	1	172	2	189	2	190	2	191					1	1	5	4	3	0	0	1	0	0	4	0	0	4	Complete
54	2015-11-13	1	3	1	3	2	3	29	2	191	3	192	3	193	3	194					1	1	5	9	4	4	0	1	0	0	9	0	0	9	Complete
55	2015-12-04	2	3	1	3	3	3	30	1	179	2	195	2	196	2	197					1	1	5	3	0	2	0	1	0	0	3	0	0	3	Complete
56	2015-12-08	1	1	1	2	3	2	32	0	198	1	199	1	200	1	201					1	4	1	4	4	0	0	0	1	3	0	0	4	0	Complete
57	2015-12-08	2	2	1	3	3	3	33	0	202	1	203	1	204	1	205					1	4	1	3	0	3	0	0	0	2	2	0	0	3	Complete
58	2015-12-20	1		1	2	1	3	34	0	206	1	207	1	208	1	209					1	4	1	10	10	0	0	0	10	0	0	0	10	0	Complete
59	2015-12-28	1	2	1	2	3	3	35	0	210	1	211	1	212	1	213					1	4	1	3	3	0	0	0	0	0	3	0	3	0	Complete
60																																			Incomplete
61	2016-01-04	2	2	1	3	1	3	37	0	218	1	219	1	220	1	221					1	4	1	3	0	3	0	0	0	0	0	0	0	3	Complete
62	2016-01-05	2	3	2	3	3	3	38	0	222	1	223	1	224	1	225					1	4	1	3	0	3	0	0	0	0	3	0	0	3	Complete
63	2016-01-09	1	3	2	3	1	3	39	0	226	1	227	1	228	1	229					1	4	1	3	2	0	1	0	0	0	3	0	0	3	Complete
64	2016-01-15	2	3	2	3	2	3	38	1	223	2	230	2	231	2	232					1	1	5	5	1	4	0	0	0	0	5	0	0	5	Complete
65	2016-01-15	1	3	1	3	3	3	40	1	233	1	234	1	235	1	236					1	1	5	3	3	0	0	0	0	1	2	0	0	3	Complete
66	2016-01-16	2	3	2	3	2	3	33	1	203	2	237	2	238	2	239					1	1	5	10	0	10	0	0	0	3	7	0	0	10	Complete
67	2016-01-18	2	3	1	3	2	3	41	0	240	1	241	1	242	1	243					1	4	1	3	1	2	0	0	0	0	3	0	0	3	Complete
68	2016-01-21	2	2	1	3	1	3	42	0	244	1	245	1	246	1	247					1	4	1	3	0	3	0	0	0	0	3	0	0	3	Complete
69	2016-01-23	1	2	1	2	3	2	43	0	248	1	249	1	250	1	251					1	4	1	3	3	0	0	0	0	3	0	0	3	0	Complete
70	2016-01-25	1	1	1	2	3	2	44	0	252	1	253	1	254	1	255					1	4	1	3	3	0	0	0	1	2	0	0	3	0	Complete
71	2016-01-28	1	3	1	3	1	3	45	0	256	1	257	1	258	1	259					1	4	5	3	3	0	0	0	0	2	1	0	2	1	Complete
72	2016-01-29	1	1	1	2	3	2	46	0	260	1	261	1	262	1	263					1	4	1	5	5	0	0	0	5	0	0	0	5	0	Complete
73	2016-02-04	1	2	1	1	1	2	47	0	264	1	265	1	266	1	267					1	4	1	3	3	0	0	0	0	3	0	0	3	0	Complete
74	2016-02-05	1	2	1	2	3	2	43	1	249	2	268	2	269	2	270					1	1	5	3	3	0	0	0	0	3	0	0	0	3	Complete
75	2016-02-11	2	2	1	3	1	3	48	0	271	1	272	1	273	1	274					1	4	1	15	0	10	0	5	0	3	7	0	0	15	Complete
76	2016-02-11	2	3	1	3	1	3	37	1	221	2	276	2	277	2	278					1	4	1	3	0	3	0	0	0	1	2	0	0	3	Complete
77	2016-02-15	1	1	1	3	3	1	44	1	253	2	278	2	279	2	280					1	1	5	6	6	0	0	0	5	1	0	0	0	6	Complete
78	2016-02-15	2	2	2	3	1	3	49	0	281	1	282	1	283	1	284					1	4	1	3	0	2	1	0	0	0	3	0	0	3	Complete
79	2016-02-19	2	3	1	3	3	3	37	1	219	2	285	2	286	2	287					1	1	2	4	0	4	0	0	0	0	4	0	0	4	Complete
80	2016-02-22	1	2	1	3	1	3	50	0	288	1	289	1	290	1	291					1	4	1	2	2	0	0	0	0	2	0	0	1	1	Complete
81	2016-02-23	2	3	1	3	1	3	51	0	292	1	293	1	294	1	295					1	4	1	3	0	3	0	0	0	0	3	0	0	3	Complete
82	2016-02-23	2	3	1	3	1	3	52	0	296	1	297	1	298	1	299					1	4	1	6	0	5	1	0	0	5	0	0	1	5	Complete
83	2016-02-24	2	2	1	3	3	3	53	0	300	1	301	1	302	1	303					1	4	1	5	0	5	0	0	0	4	1	0	0	5	Complete
84	2016-02-24	1	3	1	1	1	2	54	0	304	1	305	1	306	1	307					1	4	1	6	6	6	0	0	0	0	6	0	2	4	Complete
85	2016-02-25	1	2	1	3	3	3	55	0	308	1	309	1	310	1	311					1	3	5	1	1	0	0	0	0	1	0	0	0	1	Complete
86	2016-02-29	1	2	1	2	2	3	56	0	312	1	313	1	314	1	315					1	4	1	8	8	0	0	0	0	8	0	0	4	4	Complete
87	2016-02-29	1	3	1	2	3	2	57	0	316	1	317	1	318	1	319					1	4	1	6	6	0	0	0	0	6	0	0	6	0	Complete
88	2016-02-29	1	2	1	2	3	2	58	0	320	1	321	1	322	1	323					1	4	1	3	3	0	0	0	0	3	0	0	3	0	Complete
89	2016-03-01	1	3	1	2	2	2	59	0	324	1	325	1	326	1	327					1	4	1	2	2	0	0	0	0	1	1	0	0	2	Complete
90	2016-03-01	1	3	1	3	1	3	60	0	328	1	329	1	330	1	331					1	4	1	2	2	0	0	0	0	1	1	0	0	2	Complete
91	2016-03-02	1	3	1	3	3	3	61	0	332	1	333	1	334	1	335					1	4	1	6	3	2	0	0	0	5	1	0	0	6	Complete
92	2016-03-06	1	1	1	3	3	3	62	0	336	1	337	1	338	1	339					1	4	1	1	1	0	0	0	1	0	0	0	1	0	Complete
93	2016-03-06	1	2	1	2	1	2	63	0	340	1	341	1	342	1	343					1	4	1	0	0	0	0	0	0	0	0	0	0	0	Complete
94	2016-03-06	1	3	1	3	1	3	64	0	344	1	345	1	346	1	347					1	4	1	0	0	0	0	0	0	0	0	0	0	0	Complete
95	2016-03-07	1	3	1	3	1	3	65	0	348	1	349	1	350	1	351					1	4	1	2	2	0	0	0	0	2	0	0	2	0	Complete
96	2016-03-07	1	3	1	3	1	3	66	0	352	1	353	1	354	1	355					1	4	1	2	2	0	0	0	0	0	2	0	0	2	Complete
97	2016-03-07	1	1	1	3	3	2	67	0	356	1	357	1	358	1	359					1	4	1	3	3	0	0	0	3	0	0	0	3	0	Complete
98	2016-03-08	2	2	1	3	1	3	68	0	360	1	361	1	362	1	363					1	4	1	4	0	3	0	1	0	0	4	0	0	4	Complete
99	2016-03-12	1	3	1	3	1	3	69	0	364	1	365	1	366	1	367					1	4	1	1	1	0	0	0	1	0	0	0	1	0	Complete
100	2016-03-12	1	3	1	2	3	2	70	0	368	1	369	1	370	1	371					1	4	1	3	3	0	0	0	0	3	0	0	3	0	Complete
101	2016-03-12	1	1	1	2	2	3	71	0	372	1	373	1	374	1	375					1	4	1	0	0	0	0	0	0	0	0	0	0	0	Complete
102	2016-03-14	2	3	1	3	3	3	51	1	293	2	376	2	377	2	378					1	1	5	12	2	10	0	0	0	0	12	0	0	12	Complete
103	2016-03-14	1	2	1	1	3	2	72	0	379	1	380	1	381	1	382					1	4	1	1	1	0	0	0	0	0	1	0	1	0	Complete
104	2016-03-14	2	3	1	3	1	3	73	0	383	1	384	1	385	1	386					1	4	1	3	0	2	0	1	0	0	3	0	0	3	Complete
105	2016-03-14	1	2	1	2	3	2	74	0	387	1	388	1	389	1	390					1	4	1	3	3	0	0	0	0	3	0	0	3	0	Complete
106	2016-03-15	1	3	2	3	3	3	42	1	246	2	391	2	392	2	393					1	1	2	6	5	1	0	0	0	1	5	0	0	6	Complete
107	2016-03-15	1	1	1	3	3	2	75	0	394	1	395	1	396	1	397					1	4	1	0	0	0	0	0	0	0	0	0	0	0	Complete
108	2016-03-16	2	3	1	3	1	3	76	0	398	1	399	1	400	1	401					1	4	1	3	0	3	0	0	0	0	3	0	0	3	Complete
109	2016-03-16	2	3	1	3	1	3	77	0	402	1	403	1	404	1	405					1	4	1	1	0	1	0	0	0	0	1	0	0	1	Complete
110	2016-03-16	1	3	1	2	3	2	78	0	406	1	407	1	408	1	409					1	4	1	0	0	0	0	0	0	0	0	0	0	0	Complete
111	2016-03-17	1	1	1	2	3	2	79	0	410	1	411	1	412	1	413					1	4	1	2	2	0	0	0	0	2	0	0	2	0	Complete
112	2016-03-18	1	1	1	2	3	2	80	0	414	1	415	1	416	1	417					1	4	1	5	5	0	0	0	0	0	5	0	5	0	Complete
113	2016-03-18	1	2	1	3	1	3	81	0	418	1	419	1	420	1	421					1	4	1	1	1	0	0	0	0	1	0	0	1	0	Complete
114	2016-03-20	1	2	1	2	2	2	82	0	422	1	423	1	424	1	425					1	4	1	1	1	0	0	0	0	1	0	0	1	0	Complete
115	2016-03-20	1	3	1	2	2	3	83	0	426	1	427	1	428	1	429					1	4		0	0	0	0	0	0	0	0	0	0	0	Complete
116	2016-03-20	1	3	1	2	1	3	84	0	430	1	431	1	432	1	433					1	4	1	2	2	0	0	0	1	1	0	0	1	1	Complete
117	2016-03-21	1	2	1	3	1	3	85	0	434	1	435	1	436	1	437					1	4	1	0	0	0	0	0	0	0	0	0	0	0	Complete
118	2016-03-21	1	2	1	2	1	3	86	0	438	1	439	1	440	1	441					1	4	1	1	1	0	0	0	0	0	1	0	0	0	Complete
119	2016-03-21	1	3	1	2	3	2	87	0	442	1	443	1	444	1	445					1	4	1	0	0	0	0	0	0	0	0	0	0	0	Complete
120	2016-03-22	2	3	1	3	1	3	88	0	446	1	447	1	448	1	449					1	4	1	3	0	2	0	1	0	0	3	0	0	3	Complete
121	2016-03-21	2	3	2	3	1	3	68	1	362	2	450	2	451	2	452					1	1	5	11	0	11	0	0	0	0	11	0	0	11	Complete
122	2016-03-23	1	3	2	3	1	3	45	1	257	2	453	2	454	2	455					1	1	5	1	1	0	0	0	0	0	1	0	0	1	Complete
123	2016-03-25	2	3	2	3	2	3	51	1	295	2	456	2	457	2	458					1	1	5	2	0	2	0	0	0	0	2	0	0	2	Complete
124	2016-03-25	2	3	2	3	1	3	52	1	297	2	459	2	460	2	461					1	3	2	1	0	1	0	0	0	0	1	0	0	1	Complete
125	2016-03-28	2	3	1	3	2	3	51	1	294	2	462	2	463	2	464					1	1	5	2	0	2	0	0	0	0	2	0	0	2	Complete
126	2016-03-28	2	3	2	3	3	3	51	2	456	3	465	3	466	3	467					1	2	5	2	0	2	0	0	0	0	2	0	0	2	Complete
127	2016-03-29	2	3	2	3	3	3	37	2	276	3	468	3	469	3	470					1	1	2	20	3	15	2	0	0	1	19	0	0	20	Complete
128	2016-03-29	2	3	2	3	1	3	68	2	450	3	471	3	472	3	473					1	3	2	15	5	5	5	0	0	0	15	0	0	15	Complete
129	2016-03-30	2	3	2	3	3	3	68	2	451	3	474	3	475	3	476					1	3	3	5	2	3	0	0	0	0	5	0	0	5	Complete
130	2016-04-01	2	3	1	3	3	3	51	2	376	3	477	3	478	3	479					1	1	5	7	0	7	0	0	0	0	7	0	0	7	Complete
131	2016-04-04	1	2	1	3	1	3	89	0	480	1	481	1	482	1	483					1	4	1	0	0	0	0	0	0	0	0	0	0	0	Complete
132	2016-04-04	1	2	1	3	1	3	90	0	484	1	485	1	486	1	487					1	4	1	0	0	0	0	0	0	0	0	0	0	0	Complete
133	2016-04-04	1	3	1	2	3	2	91	0	488	1	489	1	490	1	491					1	4	1	0	0	0	0	0	0	0	0	0	0	0	Complete
134	2016-04-04	1	2	1	2	1	2	92	0	492	1	493	1	494	1	495					1	4	1	0	0	0	0	0	0	0	0	0	0	0	Complete
135	2016-04-05	2	3	2	3	3	3	68	2	452	3	496	3	497	3	498					1	1	5	12	0	10	0	2	0	0	12	0	0	12	Complete
136	2016-04-06	2	3	1	3	3	3	51	2	377	3	499	3	500	3	501					1	1	5	5	0	5	0	0	0	0	5	0	0	5	Complete
137	2016-04-06	2	3	2	3	3	3	68	3	502	3	503	3	504	3	505					1	1	3	12	0	8	0	4	0	0	12	0	0	12	Complete
138	2016-04-05	2	3	1	3	1	3	93	0	506	1	507	1	508	1	509					1	4	1	10	0	9	0	1	0	0	10	0	0	10	Complete
139	2016-04-05	2	3	1	3	1	3	94	0	510	1	511	1	512	1	513					1	4	1	2	0	2	0	0	0	0	2	0	0	2	Complete
140	2016-04-05	2	3	1	3	1	3	95	0	514	1	515	1	516	1	517					1	4	1	5	0	5	0	0	0	0	5	0	0	5	Complete
141	2016-04-05	2	3	1	3	1	3	96	0	518	1	519	1	520	1	521					1	4	1	5	0	4	1	0	0	0	5	0	0	5	Complete
142	2016-04-05	1	3	1	3	3	2	97	0	522	1	523	1	524	1	525					1	4	1	0	0	0	0	0	0	0	0	0	0	0	Complete
143	2016-04-05	1	2	1	2	1	2	98	0	526	1	527	1	528	1	529					1	4	1	0	0	0	0	0	0	0	0	0	0	0	Complete
144	2016-04-06	1	2	1	2	2	3	99	0	530	1	531	1	532	1	533					1	4	1	4	4	0	0	0	0	2	0	0	4	0	Complete
145	2016-04-06	1	2	1	2	2	2	100	0	534	1	535	1	536	1	537					1	4	1	2	2	0	0	0	0	2	0	0	1	1	Complete
146	2016-04-06	1	1	1	2	3	3	101	0	538	1	539	1	540	1	541					1	4	1	4	4	0	0	0	4	0	0	0	3	1	Complete
147	2016-04-07	1	2	1	1	3	2	102	0	542	1	543	1	544	1	545					1	4	1	1	1	0	0	0	0	1	0	0	1	0	Complete
148	2016-04-07	2	2	1	3	2	3	103	0	546	1	547	1	548	1	549					1	4	2	1	0	0	1	0	0	0	1	0	0	1	Complete
149	2016-04-07	1	3	1	2	1	3	104	0	550	1	551	1	552	1	553					1	4	1	3	3	0	0	0	0	3	0	0	3	0	Complete
150	2016-04-07	1	3	1	3	3	2	105	0	554	1	555	1	556	1	557					1	4	2	2	2	0	0	0	0	0	2	0	0	2	Complete
151	2016-04-07	1	2	1	3	1	2	106	0	558	1	559	1	560	1	561					1	4	1	4	1	0	0	0	0	4	0	0	0	4	Complete
152	2016-04-08	2	3	1	3	1	3	107	0	562	1	563	1	564	1	565					1	4	1	1	0	1	0	0	0	0	1	0	0	1	Complete
153	2016-04-08	1	3	1	3	3	2	108	0	566	1	567	1	568	1	569					1	4	1	3	2	0	0	0	0	1	2	0	0	3	Complete
154	2016-04-08	1	2	1	2	2	2	109	0	570	1	571	1	572	1	573					1	4	1	2	2	0	0	0	2	0	0	0	2	0	Complete
155	2016-04-08	1	1	1	1	3	2	110	0	574	1	575	1	576	1	577					1	4	1	0	0	0	0	0	0	0	0	0	0	0	Complete
156	2016-04-08	1	1	1	3	3	2	111	0	578	1	579	1	580	1	581					1	4	1	0	0	0	0	0	0	0	0	0	0	0	Complete
157	2016-04-08	1	2	1	2	3	2	112	0	582	1	583	1	584	1	585					1	4	1	2	2	0	0	0	0	2	0	0	2	0	Complete
158	2016-04-08	1	1	1	2	3	2	113	0	586	1	587	1	588	1	589					1	4	1	2	2	0	0	0	2	0	0	0	2	0	Complete
159	2016-04-11	1	1	1	2	3	2	114	0	590	1	591	1	592	1	593					1	4	1	10	10	0	0	0	10	0	0	0	5	5	Complete
160	2016-04-11	1	1	1	2	1	2	115	0	594	1	595	1	596	1	597					1	4	1	0	0	0	0	0	0	0	0	0	0	0	Complete
161	2016-04-11	1	3	1	3	1	2	116	0	598	1	599	1	600	1	601					1	4	1	1	0	0	0	1	0	0	1	0	0	1	Complete
162	2016-04-11	1	3	1	3	1	3	117	0	602	1	603	1	604	1	605					1	4	1	2	2	0	0	0	0	1	1	0	1	1	Complete
163	2016-04-12	1	3	1	3	1	2	118	0	606	1	607	1	608	1	609					1	4	1	5	5	0	0	0	0	1	4	0	4	1	Complete
164	2016-04-12	1	1	1	3	3	3	119	0	610	1	611	1	612	1	613					1	4	1	2	2	0	0	0	1	1	0	0	0	2	Complete
165	2016-04-12	1	1	1	3	3	2	120	0	614	1	615	1	616	1	617					1	4	1	0	0	0	0	0	0	0	0	0	0	0	Complete
166	2016-04-12	2	3	1	3	1	3	121	0	618	1	619	1	620	1	621					1	4	1	5	0	4	0	1	0	2	3	0	0	5	Complete
167	2016-04-13	1	3	2	3	3	3	37	1	220	2	622	2	623	2	624					1	1	3	12	0	12	0	0	0	0	12	0	0	12	Complete
168	2016-04-13	2	3	1	3	1	3	38	1	224	2	625	2	626	2	627					1	1	2	10	1	7	1	1	0	0	10	0	0	10	Complete
169	2016-04-14	1	3	1	3	3	3	50	1	291	2	628	2	629	2	630					1	1	5	4	4	0	0	0	0	4	0	0	2	2	Complete
170	2016-04-15	1	2	1	2	3	2	122	0	631	1	632	1	633	1	634					1	4	1	4	4	0	0	0	2	2	0	1	3	0	Complete
171	2016-04-18	1	1	1	2	1	2	123	0	635	1	636	1	637	1	638					1	4	1	3	3	0	0	0	3	0	0	0	2	1	Complete
172	2016-04-18	2	3	1	3	1	3	124	0	639	1	640	1	641	1	642					1	4	1	2	0	2	0	0	0	0	2	0	0	2	Complete
173	2016-04-18	1	3	1	2	1	2	125	0	643	1	644	1	645	1	646					1	4	1	1	1	0	0	0	1	0	0	0	1	0	Complete
174	2016-04-18	2	3	1	3	1	3	126	0	647	1	648	1	649	1	650					1	4	1	1	0	1	0	0	0	0	1	0	0	1	Complete
175	2016-04-18	1	3	1	3	1	3	127	0	651	1	652	1	653	1	654					1	4	1	2	2	0	0	0	0	2	0	0	0	2	Complete
176	2016-04-18	1	3	1	3	1	3	128	0	655	1	656	1	657	1	658					1	4	1	2	2	0	0	0	0	1	1	0	1	1	Complete
177	2016-04-19	1	1	1	3	2	2	129	0	659	1	660	1	661	1	662					1	4	1	2	0	0	1	1	1	1	0	0	0	2	Complete
178	2016-04-19	1	3	1	3	3	2	130	0	663	1	664	1	665	1	666					1	4	1	5	5	0	0	0	0	2	3	0	0	3	Complete
179	2016-04-20	1	2	1	3	1	3	131	0	667	1	668	1	669	1	670					1	4	1	0	0	0	0	0	0	0	0	0	0	0	Complete
180	2016-04-20	1	3	1	3	1	3	132	0	671	1	672	1	673	1	674					1	4	1	2	2	0	0	0	0	1	1	0	0	2	Complete
181	2016-04-20	1	2	1	3	1	2	133	0	675	1	676	1	677	1	678					1	4	1	1	1	0	0	0	0	1	0	0	1	0	Complete
182	2016-04-20	1	1	1	3	1	2	134	0	679	1	680	1	681	1	682					1	4	1	3	1	0	0	0	0	3	0	0	0	3	Complete
183	2016-04-22	2	3	2	3	1	3	42	1	245	2	683	2	684	2	685					1	1	3	5	0	5	0	0	0	0	5	0	0	5	Complete
184	2016-04-21	2	3	1	3	1	3	135	0	686	1	687	1	688	1	689					1	4	1	7	1	6	0	0	0	0	7	0	0	7	Complete
185	2016-04-21	1	3	1	3	1	3	136	0	690	1	691	1	692	1	693					1	4	1	8	3	5	0	0	0	0	8	0	0	8	Complete
186	2016-04-23	1	1	1	2	3	3	137	0	694	1	695	1	696	1	697					1	4	1	3	3	0	0	0	3	0	0	0	0	3	Complete
187	2016-05-02	1	3	1	3	1	3	138	0	698	1	699	1	700	1	701					1	4	1	0	0	0	0	0	0	0	0	0	0	0	Complete
188	2016-05-03	1	3	1	3	1	3	139	0	702	1	703	1	704	1	705					1	4	1	2	2	0	0	0	0	2	0	0	1	1	Complete
189	2016-05-03	1	1	1	1	2	2	140	0	706	1	707	1	708	1	709					1	4	1	1	1	0	0	0	1	0	0	1	0	0	Complete
190	2016-05-03	1	3	1	2	1	2	141	0	710	1	711	1	712	1	713					1	4	1	0	0	0	0	0	0	0	0	0	0	0	Complete
191	2016-05-03	1	3	1	1	2	2	142	0	714	1	715	1	716	1	717					1	4	1	3	3	0	0	0	0	3	0	3	0	0	Complete
192	2016-05-10	1	1	1	2	3	2	143	0	718	1	719	1	720	1	721					1	4	1	2	2	0	0	0	0	2	0	0	2	0	Complete
193	2016-05-10	1	2	1	3	1	3	144	0	722	1	723	1	724	1	725					1	4	1	2	2	0	0	0	0	0	2	0	0	2	Complete
194	2016-05-10	1	2	1	2	3	2	145	0	726	1	727	1	728	1	729					1	4	1	1	1	0	0	0	0	1	0	0	1	0	Complete
195	2016-05-10	1	3	1	3	3	3	146	0	730	1	731	1	732	1	733					1	4	1	5	5	0	0	0	0	0	5	0	0	5	Complete
196	2016-05-10	1	2	1	2	3	2	147	0	734	1	735	1	736	1	737					1	4	1	10	10	0	0	0	0	10	0	0	8	2	Complete
197	2016-05-11	1	3	1	3	3	3	148	0	738	1	739	1	740	1	741					1	4	1	1	1	0	0	0	0	0	1	0	0	1	Complete
198	2016-05-11	1	3	1	2	3	2	149	0	742	1	743	1	744	1	745					1	4	1	1	10	0	0	0	0	1	0	0	1	0	Complete
199	2016-05-12	1	2	1	2	1	2	150	0	746	1	747	1	748	1	749					1	4	1	1	1	0	0	0	0	1	0	0	0	1	Complete
200	2016-05-12	2	2	1	1	1	3	151	0	750	1	751	1	752	1	753					1	4	1	1	1	0	0	0	0	0	1	0	0	1	Complete
201	2016-05-13	1	2	2	3	3	1	50	2	628	3	754	3	755	3	756					1	1	5	3	3	0	0	0	0	1	2	0	0	3	Complete
202	2016-05-16	2	3	1	3	3	3	152	0	757	1	758	1	759	1	760					1	4	1	2	0	2	0	0	0	0	2	0	1	1	Complete
203	2016-05-16	1	1	1	3	1	3	153	0	761	1	762	1	763	1	764					1	4	1	1	1	0	0	0	1	0	0	0	1	0	Complete
204	2016-05-16	1	3	1	3	1	3	154	0	765	1	766	1	767	1	768					1	4	1	4	4	0	0	0	0	0	4	0	0	4	Complete
205	2016-05-16	2	3	1	3	1	3	155	0	769	1	770	1	771	1	772					1	4	1	10	0	9	0	1	0	0	10	0	0	10	Complete
206	2016-05-16	1	1	1	3	2	2	156	0	773	1	774	1	775	1	776					1	4	1	1	1	0	0	0	1	0	0	0	1	0	Complete
207	2015-05-16	1	2	1	2	1	2	157	0	777	1	778	1	779	1	780					1	4	1	4	4	0	0	0	0	4	0	0	4	0	Complete
208	2016-05-17	1	2	1	3	1	2	158	0	781	1	782	1	783	1	784					1	4	1	5	4	1	0	0	0	3	2	0	2	3	Complete
209	2016-05-17	1	2	1	2	3	2	159	0	785	1	786	1	787	1	788					1	4	1	4	4	0	0	0	0	4	0	0	4	0	Complete
210	2016-05-18	1	2	1	3	3	2	160	0	789	1	790	1	791	1	792					1	4	1	3	3	0	0	0	0	3	0	0	1	2	Complete
211	2016-05-18	1	3	1	3	3	2	161	0	793	1	794	1	795	1	796					1	4	1	3	3	0	0	0	0	0	3	0	3	0	Complete
212	2016-05-19	2	3	1	3	1	3	162	0	797	1	798	1	799	1	800					1	4	1	0	0	0	0	0	0	0	0	0	0	0	Complete
213	2016-05-20	2	3	1	3	1	3	163	0	801	1	802	1	803	1	804					1	4	1	2	0	2	0	0	0	0	2	0	0	2	Complete
214	2016-05-20	1	2	1	3	3	3	164	0	805	1	806	1	807	1	808					1	4	1	2	2	0	0	0	2	0	0	0	2	0	Complete
215	2016-05-20	1	3	1	3	1	3	165	0	809	1	810	1	811	1	812					1	4	1	3	3	0	0	0	0	0	3	0	3	0	Complete
216	2016-05-20	2	3	1	3	2	3	166	0	813	1	814	1	815	1	816					1	4	1	4	1	3	0	0	0	0	4	0	1	3	Complete
217	2016-05-23	2	3	1	3	1	3	167	0	817	1	818	1	819	1	820					1	4	1	0	0	0	0	0	0	0	0	0	0	0	Complete
218	2016-05-23	1	1	1	2	3	2	168	0	821	1	822	1	823	1	824					1	4	1	3	3	0	0	0	3	0	0	0	3	0	Complete
219	2016-05-23	1	1	1	3	2	2	169	0	825	1	826	1	827	1	828					1	4	1	2	2	0	0	0	1	0	1	0	1	1	Complete
220	2016-05-23	2	2	1	3	3	3	170	0	829	1	830	1	831	1	832					1	4	1	5	0	5	0	0	0	3	2	0	0	5	Complete
221	2016-05-26	1	2	1	2	3	2	171	0	833	1	834	1	835	1	836					1	4	1	11	11	0	0	0	0	11	0	0	8	3	Complete
222	2016-05-26	1	1	1	3	3	2	172	0	837	1	838	1	839	1	840					1	4	1	5	5	0	0	0	5	0	0	0	5	0	Complete
223	2016-06-01	1	2	1	2	3	2	140	1	707	2	841	2	842	2	843					1	1	2	3	3	0	0	0	1	2	0	0	0	3	Complete
224	2016-06-01	1	2	2	3	3	3	50	2	629	3	844	3	845	3	846					1	2	5	3	3	0	0	0	0	3	0	0	1	2	Complete
225	2016-06-01	2	3	1	3	1	3	173	0	847	1	848	1	849	1	850					1	4	1	10	0	9	0	1	0	0	10	0	0	10	Complete
226	2016-06-02	1	1	1	2	3	2	174	0	851	1	852	1	853	1	854					1	4	1	5	5	0	0	0	5	0	0	0	3	2	Complete
227	2016-06-02	1	1	1	3	3	3	175	0	855	1	856	1	857	1	858					1	4	1	0	0	0	0	0	0	0	0	0	0	0	Complete
228	2016-06-02	1	2	1	3	3	2	176	0	859	1	860	1	861	1	862					1	4	1	2	2	0	0	0	0	2	0	0	1	1	Complete
229	2016-06-02	2	3	1	3	1	3	177	0	863	1	864	1	865	1	866					1	4	1	6	3	3	0	0	3	2	1	0	3	3	Complete
230	2016-06-03	1	2	1	2	3	2	178	0	867	1	868	1	869	1	870					1	4	1	3	3	0	0	0	0	3	0	0	3	0	Complete
231	2016-06-03	1	3	1	2	3	2	179	0	871	1	872	1	873	1	874					1	4	1	0	0	0	0	0	0	0	0	0	0	0	Complete
232	2016-06-03	1	2	1	2	1	3	180	0	875	1	876	1	877	1	878					1	4	1	3	3	0	0	0	0	3	0	0	3	0	Complete
233	2016-06-03	1	3	1	3	1	3	181	0	879	1	880	1	881	1	882					1	4	1	0	0	0	0	0	0	0	0	0	0	0	Complete
234	2016-06-05	1	2	1	3	3	2	182	0	883	1	884	1	885	1	886					1	4	1	1	1	0	0	0	0	1	0	0	1	0	Complete
235	2016-06-05	1	3	1	2	3	2	183	0	887	1	888	1	889	1	890					1	4	1	2	2	0	0	0	0	0	2	0	2	0	Complete
236	2016-06-05	1	2	1	3	1	2	184	0	891	1	892	1	893	1	894					1	4	1	8	8	0	0	0	0	8	0	0	1	7	Complete
237	2016-06-06	1	3	1	2	1	3	185	0	895	1	896	1	897	1	898					1	4	1	0	0	0	0	0	0	0	0	0	0	0	Complete
238	2016-06-06	1	2	1	3	1	3	186	0	899	1	900	1	901	1	902					1	4	1	1	1	0	0	0	0	1	0	0	0	1	Complete
239	2016-06-06	2	3	1	3	1	3	187	0	903	1	904	1	905	1	906					1	4	1	7	0	7	0	0	0	0	7	0	0	7	Complete
240	2016-06-07	1	2	1	3	1	3	188	0	907	1	908	1	909	1	910					1	4	1	0	0	0	0	0	0	0	0	0	0	0	Complete
241	2016-06-07	1	2	1	3	3	3	189	0	911	1	912	1	913	1	914					1	4	1	0	0	0	0	0	0	0	0	0	0	0	Complete
242	2016-06-07	2	3	1	3	1	3	190	0	915	1	916	1	917	1	918					1	4	1	1	0	1	0	0	0	0	1	0	0	1	Complete
243	2016-06-08	2	2	1	3	1	3	191	0	919	1	920	1	921	1	922					1	4	1	5	1	3	0	1	0	1	4	0	0	5	Complete
244	2016-06-08	2	3	1	3	1	3	192	0	923	1	924	1	925	1	926					1	4	1	2	0	2	0	0	0	0	2	0	0	2	Complete
245	2016-06-09	2	3	2	3	1	3	77	1	404	2	927	2	928	2	929					1	1	5	2	0	2	0	0	0	0	2	0	0	2	Complete
246	2016-06-09	1	3	1	3	1	3	193	0	930	1	931	1	932	1	933					1	4	1	3	2	0	0	1	0	0	3	0	0	3	Complete
247	2016-06-12	1	3	1	3	1	3	194	0	934	1	935	1	936	1	937					1	4	1	2	2	0	0	0	0	0	2	0	0	2	Complete
248	2016-06-13	2	3	1	3	1	3	195	0	938	1	939	1	940	1	941					1	4	1	4	1	2	1	0	0	0	4	0	0	4	Complete
249	2016-06-13	1	1	1	2	3	2	196	0	942	1	943	1	944	1	945					1	4	1	0	0	0	0	0	0	0	0	0	0	0	Complete
250	2016-06-13	1	3	1	2	3	2	197	0	946	1	947	1	948	1	949					1	4	1	1	1	0	0	0	0	1	0	0	0	1	Complete
251	2016-06-14	1	2	1	2	3	2	198	0	950	1	951	1	952	1	953					1	4	1	4	4	0	0	0	4	0	0	0	0	4	Complete
252	2016-06-14	2	3	2	3	1	3	76	1	400	2	954	2	955	2	956					1	1	5	6	1	5	0	0	0	0	6	0	0	6	Complete
253	2016-06-16	2	3	1	3	1	3	199	0	957	1	958	1	959	1	960					1	4	1	10	1	7	0	2	0	0	10	0	0	10	Complete
254	2016-06-16	1	3	1	3	1	3	200	0	961	1	962	1	963	1	964					1	4	1	1	1	0	0	0	0	0	1	0	0	1	Complete
255	2016-06-16	2	3	1	3	1	3	201	0	965	1	966	1	967	1	968					1	4	1	6	2	4	0	0	0	0	6	0	0	6	Complete
256	2016-06-20	2	3	1	3	1	3	202	0	969	1	970	1	971	1	972					1	4	1	2	0	2	0	0	0	0	2	0	0	2	Complete
257	2016-06-20	1	3	1	2	1	2	203	0	973	1	974	1	975	1	976					1	4	1	1	1	0	0	0	0	0	1	0	1	0	Complete
258	2016-06-20	1	2	1	3	3	2	204	0	977	1	978	1	979	1	980					1	4	1	2	2	0	0	0	1	1	0	0	2	0	Complete
259	2016-06-21	1	3	1	3	1	3	205	0	981	1	982	1	983	1	984					1	4	1	3	0	3	0	0	0	0	3	0	0	3	Complete
260	2016-06-21	2	3	1	3	1	3	206	0	985	1	986	1	987	1	988					1	4	1	4	4	3	0	0	0	0	4	0	0	4	Complete
261	2016-06-22	1	1	1	3	1	2	207	0	989	1	990	1	991	1	992					1	4	1	2	2	0	0	0	0	2	0	0	0	2	Complete
262	2016-06-22	1	1	1	3	3	2	208	0	993	1	994	1	995	1	996					1	4	1	4	4	0	0	0	0	0	4	0	0	4	Complete
263	2016-06-22	1	2	1	2	3	2	209	0	997	1	998	1	999	1	999					1	4	1	0	0	0	0	0	0	0	0	0	0	0	Complete
264	2016-06-22	1	2	1	2	1	2	210	0	1001	1	1002	1	1003	1	1004					1	4	1	0	0	0	0	0	0	0	0	0	0	0	Complete
265	2016-06-22	2	3	1	3	1	3	211	0	1005	1	1006	1	1006	1	1008					1	4	1	4	0	4	0	0	0	0	4	0	0	4	Complete
266	2016-06-23	1	3	1	3	1	2	212	0	1009	1	1010	1	1011	1	1012					1	4	1	2	2	0	0	0	1	0	1	0	1	1	Complete
267	2016-06-23	1	3	1	3	1	2	213	0	1013	1	1014	1	1015	1	1016					1	4	1	3	3	0	0	0	0	1	2	1	1	1	Complete
268	2016-06-23	1	2	1	3	1	2	214	0	1017	1	1018	1	1019	1	1020					1	4	1	4	4	0	0	0	0	4	0	0	0	4	Complete
269	2016-06-23	1	3	1	3	1	2	215	0	1021	1	1022	1	1023	1	1024					1	4	1	3	3	0	0	0	0	0	3	0	0	3	Complete
270	2016-06-23	1	1	1	2	1	2	216	0	1025	1	1026	1	1027	1	1028					1	4	1	0	0	0	0	0	0	0	0	0	0	0	Complete
271	2016-06-24	2	3	1	3	1	3	217	0	1029	1	1030	1	1031	1	1032					1	4	1	1	0	1	0	0	0	0	1	0	0	1	Complete
272	2016-06-24	1	2	1	2	3	2	218	0	1033	1	1034	1	1035	1	1036					1	4	1	0	0	0	0	0	0	0	0	0	0	0	Complete
273	2016-06-26	1	3	1	3	1	3	219	0	1037	1	1038	1	1039	1	1040					1	4	1	2	2	0	0	0	0	0	2	0	0	2	Complete
274	2016-06-26	1	2	1	3	1	3	220	0	1041	1	1042	1	1043	1	1044					1	4	1	3	2	1	0	0	0	3	0	0	0	3	Complete
275	2016-06-26	1	1	1	1	2	2	221	0	1045	1	1046	1	1047	1	1048					1	4	1	2	2	0	0	0	0	2	0	2	0	0	Complete
276	2016-06-27	1	1	1	2	3	2	222	0	1049	1	1050	1	1051	1	1052					1	4	1	2	2	0	0	0	2	0	0	0	2	0	Complete
277	2016-06-27	2	3	1	3	1	3	223	0	1053	1	1054	1	1055	1	1056					1	4	1	4	0	4	0	0	0	0	4	0	0	4	Complete
278	2016-06-27	1	1	1	2	3	2	224	0	1057	1	1058	1	1059	1	1060					1	4	1	4	4	0	0	0	4	0	0	0	4	0	Complete
279	2016-06-28	1	2	1	3	2	2	225	0	1061	1	1062	1	1063	1	1064					1	4	1	0	0	0	0	0	0	0	0	0	0	0	Complete
280	2016-06-28	1	3	1	3	1	2	226	0	1065	1	1066	1	1067	1	1068					1	4	1	5	5	0	0	0	0	0	5	0	0	5	Complete
281	2016-06-28	1	1	1	2	3	2	227	0	1069	1	1070	1	1071	1	1072					1	4	1	4	4	0	0	0	4	0	0	3	0	1	Complete
282	2016-07-05	1	2	1	2	3	2	228	0	1073	1	1074	1	1075	1	1076					1	4	1	1	1	0	0	0	0	1	0	0	0	1	Complete
283	2016-07-05	1	2	1	2	3	2	229	0	1077	1	1078	1	1079	1	1080					1	4	1	4	4	0	0	0	0	4	0	0	4	0	Complete
284	2016-07-05	1	1	1	3	3	2	230	0	1081	1	1082	1	1083	1	1084					1	4	1	5	5	0	0	0	5	0	0	0	5	0	Complete
285	2016-07-05	1	2	1	3	1	2	231	0	1085	1	1086	1	1087	1	1088					1	4	1	1	1	0	0	0	0	1	0	0	0	1	Complete
286	2016-07-05	1	2	1	3	3	2	232	0	1089	1	1090	1	1091	1	1092					1	4	1	0	0	0	0	0	0	0	0	0	0	0	Complete
287	2016-07-05	2	3	1	3	1	3	233	0	1093	1	1094	1	1095	1	1096					1	4	1	3	0	3	0	0	0	0	3	0	0	3	Complete
288	2016-07-06	1	1	1	2	3	2	234	0	1097	1	1098	1	1099	1	1100					1	4	1	3	3	0	0	0	3	0	0	1	2	0	Complete
289	2016-07-06	2	2	1	3	1	3	235	0	1101	1	1102	1	1103	1	1104					1	4	1	2	0	2	0	0	0	0	2	0	0	2	Complete
290	2016-07-06	2	3	1	3	3	3	236	1	1105	1	1106	1	1107	1	1108	1	4			1	4	1	1	0	1	0	0	0	0	1	0	0	1	Complete
291	2016-07-07	1	2	1	3	3	2	237	0	1109	1	1110	1	1111	1	1112					1	4	1	5	5	0	0	0	0	5	0	0	2	3	Complete
292	2016-07-07	1	2	1	1	3	2	238	0	1113	1	1114	1	1115	1	1116					1	4	1	0	0	0	0	0	0	0	0	0	0	0	Complete
293	2016-07-07	1	2	1	2	1	3	239	0	1117	1	1118	1	1119	1	1120					1	4	1	2	2	0	0	0	0	2	0	0	1	1	Complete
294	2016-07-07	1	3	1	2	3	2	240	0	1121	1	1122	1	1123	1	1124					1	4	1	10	10	0	0	0	5	5	0	0	10	0	Complete
295	2016-07-07	2	2	1	3	1	3	241	0	1125	1	1126	1	1127	1	1128					1	4	1	0	0	0	0	0	0	0	0	0	0	0	Complete
296	2016-07-08	1	2	1	3	2	3	242	0	1129	1	1130	1	1131	1	1132					1	4	1	3	3	0	0	0	0	3	0	0	2	1	Complete
297	2016-07-08	1	2	1	1	3	2	243	0	1133	1	1134	1	1135	1	1136					1	4	1	3	3	0	0	0	0	3	0	0	3	0	Complete
298	2016-07-08	1	3	1	3	3	2	244	0	1137	1	1138	1	1139	1	1140					1	4	1	2	1	1	0	0	0	2	0	0	0	2	Complete
299	2016-07-08	1	2	1	3	2	3	245	0	1141	1	1142	1	1143	1	1144					1	4	1	1	1	0	0	0	0	1	0	0	0	1	Complete
300	2016-07-08	1	2	1	3	1	2	246	0	1145	1	1146	1	1147	1	1148					1	4	1	4	2	0	2	0	2	0	0	0	0	4	Complete
301	2016-07-08	1	2	1	3	1	3	247	0	1149	1	1150	1	1151	1	1152					1	4	1	2	2	0	0	0	0	2	0	0	2	0	Complete
302	2016-07-10	1	2	1	3	3	2	248	0	1153	1	1154	1	1155	1	1156					1	4	1	3	3	0	0	0	0	3	0	0	1	2	Complete
303	2016-07-11	2	3	1	3	2	3	249	0	1157	1	1158	1	1159	1	1160					1	4	1	5	0	5	0	0	0	0	5	0	0	5	Complete
304	2016-07-11	1	2	1	3	3	2	250	0	1161	1	1162	1	1163	1	1164					1	4	1	0	0	0	0	0	0	0	0	0	0	0	Complete
305	2016-07-11	1	1	1	2	3	3	251	0	1165	1	1166	1	1167	1	1168					1	4	1	0	0	0	0	0	0	0	0	0	0	0	Complete
306	2016-07-11	1	1	1	2	1	2	252	0	1169	1	1170	1	1171	1	1172					1	4	1	1	1	0	0	0	1	0	0	0	1	0	Complete
307	2016-07-11	1	2	1	2	2	2	253	0	1173	1	1174	1	1175	1	1176					1	4	1	2	2	0	0	0	0	2	0	0	2	0	Complete
308	2016-07-16	1	2	1	2	3	2	254	0	1177	1	1178	1	1179	1	1180					1	4	1	0	0	0	0	0	0	0	0	0	0	0	Complete
309	2016-07-13	1	3	1	3	1	2	255	0	1181	1	1182	1	1183	1	1184					1	4	1	1	1	0	0	0	0	0	1	0	1	0	Complete
310	2016-07-13	1	2	1	3	1	3	256	0	1185	1	1186	1	1187	1	1188					1	4	1	2	1	1	0	0	0	1	1	0	0	2	Complete
311	2016-07-15	1	2	1	3	1	3	257	0	1189	1	1190	1	1191	1	1192					1	4	1	5	5	0	0	0	3	2	0	0	0	5	Complete
312	2016-07-15	1	2	1	3	1	3	258	0	1193	1	1194	1	1195	1	1196					1	4	1	0	0	0	0	0	0	0	0	0	0	0	Complete
313	2016-07-15	2	3	1	3	1	3	259	0	1197	1	1198	1	1199	1	1200					1	4	1	2	0	2	0	0	0	2	0	0	0	2	Complete
314	2016-07-15	1	2	1	3	1	3	260	0	1201	1	1202	1	1203	1	1204					1	4	1	2	2	0	0	0	2	0	0	0	1	1	Complete
315	2016-07-15	1	1	1	1	3	2	261	0	1205	1	1206	1	1207	1	1208					1	4	1	0	0	0	0	0	0	0	0	0	0	0	Complete
316	2016-07-15	2	3	1	3	1	3	262	0	1209	1	1210	1	1211	1	1212					1	4	1	6	0	5	0	1	0	0	6	0	0	6	Complete
317	2016-07-19	1	1	1	1	3	3	263	0	1213	1	1214	1	1215	1	1216					1	4	1	5	5	0	0	0	5	0	0	5	0	0	Complete
318	2016-07-19	1	2	1	2	3	2	264	0	1217	1	1218	1	1219	1	1220					1	4	1	2	2	0	0	0	1	1	0	0	2	0	Complete
319	2016-07-20	1	2	1	3	1	3	233	1	1094	2	1221	2	1222	2	1223					1	3	1	10	0	10	0	0	0	10	0	0	0	10	Complete
320	2016-07-20	1	2	1	2	3	2	265	0	1224	1	1225	1	1226	1	1227					1	4	1	0	0	0	0	0	0	0	0	0	0	0	Complete
321	2016-07-20	1	1	1	2	3	2	266	0	1228	1	1229	1	1230	1	1231					1	4	1	0	0	0	0	0	0	0	0	0	0	0	Complete
322	2016-07-20	2	3	1	3	3	3	267	0	1232	1	1233	1	1234	1	1235					1	4	1	3	1	1	0	1	0	0	3	0	0	3	Complete
323	2016-07-22	1	2	2	3	3	1	238	1	1116	2	1236	2	1237	2	1238					1	1	5	2	2	0	0	0	0	2	0	0	2	0	Complete
324	2016-07-22	1	3	1	3	3	2	268	0	1239	1	1240	1	1241	1	1242					1	4	1	1	1	0	0	0	0	0	1	1	0	0	Complete
325	2016-07-25	1	3	1	3	1	3	269	0	1243	1	1244	1	1245	1	1246					1	4	1	1	1	0	0	0	0	0	1	0	0	1	Complete
326	2016-07-25	1	1	1	2	3	2	270	0	1247	1	1248	1	1249	1	1250					1	4	1	0	0	0	0	0	0	0	0	0	0	0	Complete
327	2016-07-25	1	1	1	2	3	2	271	0	1251	1	1252	1	1253	1	1254					1	4	1	0	0	0	0	0	0	0	0	0	0	0	Complete
328	2016-07-25	1	2	1	3	2	2	272	1	1256	1	1257	1	1258							1	4	1	3	3	0	0	0	0	3	0	0	0	3	Complete
329	2016-07-25	1	3	1	3	2	3	273	0	1259	1	1260	1	1261	1	1262					1	4	1	1	1	0	0	0	0	0	1	0	0	1	Complete
330	2016-07-26	2	3	1	3	1	3	274	0	1263	1	1264	1	1265	1	1266					1	4	1	4	2	2	0	0	0	0	4	0	0	4	Complete
331	2016-07-26	1	3	2	1	3	3	275	0	1267	1	1268	1	1269	1	1270					1	4	1	1	1	0	0	0	0	1	0	0	1	0	Complete
332	2016-07-27	1	2	1	2	1	2	276	0	1271	1	1272	1	1273	1	1274					1	4	1	1	5	0	0	0	0	5	0	0	3	2	Complete
333	2016-07-26	1	2	1	2	3	2	277	0	1275	1	1276	1	1277	1	1278					1	4	1	0	0	0	0	0	0	0	0	0	0	0	Complete
334	2016-07-28	1	3	1	3	1	3	278	0	1279	1	1280	1	1281	1	1282					1	4	1	0	0	0	0	0	0	0	0	0	0	0	Complete
335	2016-07-28	1	3	1	3	1	3	279	0	1283	1	1284	1	1285	1	1286					1	4	1	2	2	0	0	0	0	0	2	0	0	2	Complete
336	2016-07-29	2	3	1	3	3	3	259	2	1199	2	1287	2	1288	2	1289					1	1	5	5	0	3	1	1	0	2	3	0	1	4	Complete
337	2016-08-03	2	2	2	3	1	3	233	2	1223	3	1290	3	1291	3	1292					1	3	1	10	3	3	2	2	0	3	7	0	0	10	Complete
338	2016-08-05	2	3	2	3	1	3	259	2	1287	3	1293	3	1294	3	1295					1	3	1	15	4	7	4	0	0	5	10	0	0	15	Complete
339	2016-08-05	1	2	2	3	1	3	275	2	1270	2	1296	2	1297	2	1298					1	2	5	0	0	0	0	0	0	0	0	0	0	0	Complete
340	2016-08-10	1	3	1	3	3	1	208	1	994	2	1299	2	1300	2	1301					1	1	5	3	3	0	0	0	0	0	3	0	1	2	Complete
341	2016-08-18	1	3	1	3	3	1	208	1	995	2	1302	2	1303	2	1304					1	1	5	3	2	1	0	0	0	2	1	0	2	1	Complete
342	2016-08-18	1	1	2	2	3	1	270	1	1249	2	1305	2	1306	2	1307					1	1	5	1	1	0	0	0	1	0	0	0	1	0	Complete
343	2016-08-22	2	3	1	3	1	3	233	3	1292	4	1308	4	1309	4	1310					1	3	2	15	3	6	5	1	0	0	15	0	0	15	Complete
344	2016-08-27	2	3	2	3	3	3	38	2	625	3	1311	3	1312	3	1313					1	3	2	5	1	4	0	0	0	0	5	0	0	5	Complete
345	2016-08-31	1	3	1	3	3	1	161	1	795	2	1314	2	1315	2	1316					1	1	5	10	10	0	0	0	3	7	0	0	0	10	Complete
346	2016-09-05	2	3	2	3	3	3	199	1	960	2	1317	2	1318	2	1319					1	3	3	5	1	4	0	0	0	1	4	0	0	5	Complete
347	2016-09-08	1	2	1	2	3	1	280	0	1320	1	1321	1	1322	1	1323					1	4	1	4	4	0	0	0	0	4	0	0	4	0	Complete
348	2016-09-12	1	1	2	1	1	2	281	0	1324	1	1325	1	1326	1	1327					1	4	3	4	4	0	0	0	4	0	0	1	3	0	Complete
349	2016-09-11	1	2	2	2	1	3	282	0	1328	1	1329	1	1330	1	1331					1	4	1	2	2	0	0	0	1	1	0	0	2	0	Complete
351	2016-09-16	2	3	2	3	2	3	201	1	967	2	1335	2	1336	2	1337					1	3	2	16	0	16	0	0	0	0	16	0	0	16	Complete
352	2016-09-19	1	3	2	2	3	2	283	0	1338	1	1339	1	1340	1	1341					1	4	2	3	3	0	0	0	0	3	0	0	3	0	Complete
353	2016-09-20	2	2	2	3	1	3	284	0	1342	1	1343	1	1344	1	1345					1	4	2	5	4	1	0	0	0	5	0	0	1	4	Complete
354	2016-09-19	2	3	2	3	1	3	259	2	1288	3	1346	3	1347	3	1348					1	1	5	5	0	5	0	0	0	0	5	0	0	5	Complete
355	2016-09-27	2	3	2	3	1	3	233	1	1095	2	1349	2	1350	2	1351					1	1	1	3	0	3	0	0	0	0	3	0	0	3	Complete
356	2016-09-28	2	3	1	3	1	3	259	1	1200	2	1352	2	1353	2	1354					1	4	1	2	0	2	0	0	0	0	2	0	0	2	Complete
357	2016-09-30	2	3	2	3	1	3	201	1	968	2	1355	2	1356	2	1357					1	1	2	10	0	8	1	1	0	1	9	0	0	10	Complete
358	2016-09-30	2	3	2	3	1	3	262	1	1211	2	1358	2	1359	2	1360					1	1	2	20	1	19	0	0	0	0	20	0	0	20	Complete
359	2016-09-30	2	3	1	3	1	3	262	1	1212	2	1361	2	1362	2	1363					1	1	2	25	2	22	1	0	0	0	25	0	0	25	Complete
360	2016-09-30	2	3	2	3	1	3	201	2	1337	3	1364	3	1365	3	1366					1	1	5	2	0	2	0	0	0	0	2	0	0	2	Complete
361	2016-10-03	1	3	2	3	1	3	135	1	687	2	1367	2	1368	2	1369					1	3	1	3	3	0	0	0	0	0	3	0	0	3	Complete
362	2016-10-04	1	2	2	3	3	1	280	1	1323	2	1370	2	1371	2	1372					1	2	5	2	2	0	0	0	0	2	0	0	1	1	Complete
363	2016-10-05	2	3	1	3	3	3	259	1	1198	2	1373	2	1374	2	1375					1	4	1	0	0	0	0	0	0	0	0	0	0	0	Complete
364	2016-10-06	2	3	1	3	1	3	155	1	772	2	1376	2	1377	2	1378					1	1	5	15	1	14	0	0	0	0	15	0	0	15	Complete
365	2016-10-07	2	3	1	3	3	3	274	1	1265	2	1379	2	1380	2	1381					1	3	1	10	2	8	0	0	0	0	10	0	0	10	Complete
366	2016-10-07	2	3	1	3	1	3	233	4	1310	5	1382	5	1383	5	1384					1	1	5	4	1	3	0	1	0	1	3	0	0	4	Complete
367	2016-10-08	1	3	1	3	3	3	66	1	353	2	1385	2	1386	2	1387					1	1	5	1	1	0	0	0	0	0	1	0	0	1	Complete
368	2016-10-10	2	3	2	3	1	3	135	1	688	2	1388	2	1389	2	1390					1	3	1	3	1	1	0	1	0	0	3	0	0	3	Complete
369	2016-10-13	2	3	2	3	1	3	201	3	1335	3	1391	3	1392	3	1393					1	1	2	15	0	15	0	0	0	2	13	0	0	15	Complete
370	2016-10-14	2	3	1	3	1	3	211	1	1006	2	1394	2	1395	2	1396					1	1	5	4	0	3	1	0	0	0	4	0	0	4	Complete
371	2016-10-20	2	3	2	3	1	3	262	2	1358	3	1397	3	1398	3	1399					1	1	2	20	0	20	0	0	0	1	19	0	0	20	Complete
372	2016-10-24	2	3	2	3	1	3	262	1	1210	2	1400	2	1401	2	1402					1	1	3	18	1	16	1	0	0	2	16	0	0	18	Complete
373	2016-10-26	2	3	1	3	1	3	262	2	1360	3	1403	3	1404	3	1405					1	1	5	15	0	12	3	0	0	0	15	0	0	15	Complete
374	2016-11-10	2	3	2	3	3	3	285	0	1406	1	1407	1	1408	1	1409					1	4	3	12	2	5	5	0	0	0	12	0	0	3	Complete
375	2016-11-16	2	3	2	3	3	3	201	3	1393	4	1410	4	1411	4	1412					1	3	3	20	2	15	2	1	0	5	15	0	0	20	Complete
376	2016-11-18	2	3	2	3	3	3	274	1	1266	2	1413	2	1414	2	1415					1	4	1	24	4	18	0	1	0	0	24	0	0	24	Complete
377	2016-11-25	2	3	1	3	1	3	211	2	1394	3	1416	3	1417	3	1418					1	3	2	12	0	12	0	0	0	0	12	0	0	12	Complete
378	2016-12-02	1	3	2	3	1	3	274	2	1379	3	1419	3	1420	3	1421					1	4	1	10	3	5	0	2	0	0	10	0	0	10	Complete
379	2016-12-05	1	2	2	2	3	2	286	0	1422	1	1423	1	1424	1	1425					1	4	1	0	0	0	0	0	0	0	0	0	0	0	Complete
380	2016-12-05	1	2	1	3	1	3	287	0	1426	1	1427	1	1428	1	1429					1	4	1	4	4	0	1	0	0	5	0	0	0	5	Complete
381	2016-12-06	1	2	1	2	3	2	288	0	1430	1	1431	1	1432	1	1433					1	4	1	0	0	0	0	0	0	0	0	0	0	0	Complete
382	2016-12-06	2	3	1	3	2	3	289	0	1434	1	1435	1	1436	1	1437					1	4	1	0	0	0	0	0	0	0	0	0	0	0	Complete
383	2016-12-08	1	1	1	2	3	2	290	0	1438	1	1439	1	1440	1	1441					1	4	1	1	1	0	0	0	1	0	0	0	1	0	Complete
384	2016-12-08	1	2	1	3	1	2	291	0	1442	1	1443	1	1444	1	1445					1	4	1	3	3	0	0	0	0	3	0	0	2	1	Complete
385	2016-12-07	1	3	1	3	3	3	274	2	1414	3	1446	3	1447	3	1448					1	3	2	5	0	5	0	0	0	3	2	0	0	5	Complete
386	2016-12-10	1	3	1	3	3	3	292	0	1449	1	1450	1	1451	1	1452					1	4		1	3	0	0	0	0	1	2	0	0	3	Complete
387	2016-12-10	1	2	1	3	1	3	293	0	1453	1	1454	1	1455	1	1456					1	4	1	2	2	0	0	0	0	2	0	0	0	2	Complete
388	2016-12-10	2	3	1	3	1	3	294	0	1457	1	1458	1	1459	1	1460					1	4	1	1	0	1	0	0	0	0	1	0	0	1	Complete
389	2016-12-13	2	3	1	3	1	3	295	0	1461	1	1462	1	1463	1	1464					1	4	1	5	1	3	1	0	0	1	4	0	1	4	Complete
390	2016-12-13	2	3	1	3	1	3	296	0	1465	1	1466	1	1467	1	1468					1	4	1	6	3	3	0	0	2	2	2	0	3	3	Complete
391	2016-12-13	1	1	1	2	3	2	297	0	1469	1	1470	1	1471	1	1472					1	4	1	3	3	0	0	0	3	0	0	0	3	0	Complete
392	2016-12-13	1	2	1	3	1	3	298	0	1473	1	1474	1	1475	1	1476					1	4	1	1	1	0	0	0	0	1	0	0	0	1	Complete
393	2016-12-14	1	2	1	3	3	2	299	0	1477	1	1478	1	1479	1	1480					1	4	1	2	2	0	0	0	0	2	0	1	1	0	Complete
394	2016-12-20	1	2	1	2	3	2	300	0	1481	1	1482	1	1483	1	1484					1	4	1	0	0	0	0	0	0	0	0	0	0	0	Complete
395	2016-12-21	1	1	1	2	3	3	301	0	1485	1	1486	1	1487	1	1488					1	4	1	1	1	0	0	0	1	0	0	0	0	1	Complete
396	2017-01-02	1	2	1	3	1	2	302	0	1489	1	1490	1	1491	1	1492					1	4	1	2	1	1	0	0	0	1	1	0	0	2	Complete
397	2017-01-03	1	3	1	2	1	2	303	0	1493	1	1494	1	1495	1	1496					1	4	1	0	0	0	0	0	0	0	0	0	0	0	Complete
398	2017-01-03	2	3	1	3	1	3	304	0	1497	1	1498	1	1499	1	1500					1	4	1	1	0	0	1	0	0	1	0	0	0	1	Complete
399	2017-01-03	1	1	1	2	3	2	305	0	1501	1	1502	1	1503	1	1504					1	4	1	1	1	0	0	0	1	0	0	0	1	0	Complete
400	2017-01-04	1	2	1	2	3	2	306	0	1505	1	1506	1	1507	1	1508					1	4	1	1	1	0	0	0	1	0	0	0	1	0	Complete
401	2017-01-09	2	3	1	3	1	3	307	0	1509	1	1510	1	1511	1	1512					1	4	2	10	2	6	0	2	0	0	10	0	0	10	Complete
402	2017-01-10	1	1	1	1	3	2	308	0	1513	1	1514	1	1515	1	1516					1	4	2	4	4	0	0	0	0	4	0	1	3	0	Complete
403	2017-01-18	1	1	1	2	3	1	286	1	1424	2	1517	2	1518	2	1519					1	1	5	6	6	0	0	0	6	0	0	0	6	0	Complete
404	2017-01-18	1	2	2	3	2	1	299	1	1479	2	1520	2	1521	2	1522					1	2	5	3	3	0	0	0	0	3	0	0	1	2	Complete
405	2017-01-27	1	1	1	3	3	1	286	1	1425	2	1523	2	1524	2	1525					1	1	5	3	3	0	0	0	3	0	0	0	2	1	Complete
406	2017-02-08	1	2	2	3	1	3	295	1	1464	2	1526	2	1527	2	1528					1	1	5	10	1	6	3	0	0	10	0	0	0	10	Complete
