# Supplementary material for: Can respondent driven sampling be used to recruit new mothers? A mixed methods study in metropolitan Washington DC
Source: PLoS One. 2021 Feb 2;16(2):e0246373. doi: 10.1371/journal.pone.0246373 (PMC7853470; doi:10.1371/journal.pone.0246373)
Supplement: S4 File — Data from the separate survey of mothers to assess feasibility of using RDS. (XLSX) [file pone.0246373.s004.xlsx]

## Sheet: SocialMediaEngagemen_DATA_LABEL
Record ID	participant ID	Date of interview	1.) Which of these do you use? (choice=Facebook)	1.) Which of these do you use? (choice=Twitter)	1.) Which of these do you use? (choice=Instagram)	1.) Which of these do you use? (choice=Snapchat)	1.) Which of these do you use? (choice=None)	Other	Facebook	Twitter	Instagram	Snapchat	Facebook	Twitter	Instagram	Snapchat	Check your email	Send Email	5.) Have you ever participated in a listserv or an email group (like Yahoo group)?	6.) Have you ever participated in a Facebook group?	Facebook group	Email group	Listserv	Facebook group	Email group	Listsrv	8.) What device or devices do you use to access the internet? (circle all that apply) (choice=Cell phone)	8.) What device or devices do you use to access the internet? (circle all that apply) (choice=Computer)	8.) What device or devices do you use to access the internet? (circle all that apply) (choice=Tablet)	Other	9.)Let's say that we are starting a Facebook group or a Listserv for mothers of babies that are the same age as your baby. There would be a health care professional who would log on once every weekday to answer questions and post some information about your baby's development and safety. How interested would you be in joining that kind of group?	10.) Let's say that we are recruiting for a study and you are going to be in it and we are looking for other mothers with infants under 6 months of age. How many other mothers do you know who live in this area, and who you would be comfortable inviting to the study?	N/A	friend (choice=contact 1)	friend (choice=contact 2)	friend (choice=contact 3)	friend (choice=contact 4)	friend (choice=contact 5)	family member (choice=contact 1)	family member (choice=contact 2)	family member (choice=contact 3)	family member (choice=contact 4)	family member (choice=contact 5)	neighbor (choice=contact 1)	neighbor (choice=contact 2)	neighbor (choice=contact 3)	neighbor (choice=contact 4)	neighbor (choice=contact 5)	coworker (choice=contact 1)
1	1	2018-08-22	Checked	Unchecked	Checked	Unchecked	Unchecked		more than once a day	never	more than once a day	never	less than once weekly	never	more than once a day	never	more than once a day	once weekly	No	Yes	Advice about your health	Never	Advice about your health	Both	Never	Both	Checked	Unchecked	Unchecked		Unsure	0	N/A	Unchecked	Unchecked	Unchecked	Unchecked	Unchecked	Unchecked	Unchecked	Unchecked	Unchecked	Unchecked	Unchecked	Unchecked	Unchecked	Unchecked	Unchecked	Unchecked
2	2	2018-08-22	Checked	Checked	Checked	Checked	Unchecked		more than once a day	more than once a day	more than once a day	more than once a day	2-3 times per week	2-3 times per week	less than once weekly	more than once a day	more than once a day	never	No	No	Advice about your health	Never	Never	Never	Never	Never	Checked	Unchecked	Unchecked		Very interested	2		Unchecked	Checked	Unchecked	Unchecked	Unchecked	Checked	Unchecked	Unchecked	Unchecked	Unchecked	Unchecked	Unchecked	Unchecked	Unchecked	Unchecked	Unchecked
3	3	2018-08-22	Checked	Unchecked	Unchecked	Unchecked	Unchecked		more than once a day	never	never	never	more than once a day	never	never	never	more than once a day	less than once weekly	No	Yes	Never	Never	Never	Never	Never	Never	Checked	Unchecked	Unchecked		Very interested	1		Checked	Unchecked	Unchecked	Unchecked	Unchecked	Unchecked	Unchecked	Unchecked	Unchecked	Unchecked	Unchecked	Unchecked	Unchecked	Unchecked	Unchecked	Unchecked
4	4	2018-08-23	Checked	Unchecked	Unchecked	Unchecked	Unchecked		once a day	never	never	never	2-3 times per week	never	never	never	2-3 times per week	less than once weekly	No	Yes	Advice about your health	Never	Never	Advice about their family member's health	Never	Never	Checked	Checked	Unchecked		A little interested	3		Checked	Unchecked	Checked	Unchecked	Unchecked	Unchecked	Checked	Unchecked	Unchecked	Unchecked	Unchecked	Unchecked	Unchecked	Unchecked	Unchecked	Unchecked
5	5	2018-08-23	Checked	Unchecked	Checked	Checked	Unchecked		once a day	never	more than once a day	more than once a day	once a day	never	more than once a day	2-3 times per week	once a day	once a day	Yes	Yes	Both	Both	Never	Both	Both	Never	Checked	Checked	Unchecked		Very interested	1		Unchecked	Unchecked	Unchecked	Unchecked	Unchecked	Checked	Unchecked	Unchecked	Unchecked	Unchecked	Unchecked	Unchecked	Unchecked	Unchecked	Unchecked	Unchecked
6	6	2018-08-23	Checked	Unchecked	Unchecked	Checked	Unchecked		once weekly	never	never	once weekly	less than once weekly	never	never	once a day	less than once weekly	never	No	Yes	Both	Never	Never	Never	Never	Never	Checked	Unchecked	Unchecked		A little interested	0	N/A	Unchecked	Unchecked	Unchecked	Unchecked	Unchecked	Unchecked	Unchecked	Unchecked	Unchecked	Unchecked	Unchecked	Unchecked	Unchecked	Unchecked	Unchecked	Unchecked
7	7	2018-08-23	Checked	Checked	Checked	Checked	Unchecked		2-3 times per week	2-3 times per week	2-3 times per week	2-3 times per week	2-3 times per week	2-3 times per week	2-3 times per week	2-3 times per week	once a day	less than once weekly	No	Yes	Both	Never	Never	Never	Never	Never	Checked	Unchecked	Unchecked		A little interested	1		Checked	Unchecked	Unchecked	Unchecked	Unchecked	Unchecked	Unchecked	Unchecked	Unchecked	Unchecked	Unchecked	Unchecked	Unchecked	Unchecked	Unchecked	Unchecked
8	8	2018-08-23	Checked	Unchecked	Unchecked	Unchecked	Unchecked		less than once weekly	never	never	never	less than once weekly	never	never	never	less than once weekly	never	No	Yes	Both	Never	Never	Both	Never	Never	Checked	Unchecked	Unchecked		A little interested	2		Checked	Unchecked	Unchecked	Unchecked	Unchecked	Unchecked	Checked	Unchecked	Unchecked	Unchecked	Unchecked	Unchecked	Unchecked	Unchecked	Unchecked	Unchecked
9	9	2018-08-23	Checked	Unchecked	Unchecked	Checked	Unchecked		more than once a day	never	never	more than once a day	more than once a day	never	never	more than once a day	2-3 times per week	never	No	Yes	Both	Never	Never	Both	Never	Never	Checked	Unchecked	Unchecked		Very interested	2		Unchecked	Checked	Unchecked	Unchecked	Unchecked	Checked	Unchecked	Unchecked	Unchecked	Unchecked	Unchecked	Unchecked	Unchecked	Unchecked	Unchecked	Unchecked
10	10	2018-08-23	Checked	Checked	Unchecked	Checked	Unchecked		more than once a day	more than once a day	never	2-3 times per week	once weekly	more than once a day	never	less than once weekly	once a day	never	No	Yes	Both	Never	Never	Both	Never	Never	Checked	Unchecked	Unchecked		A little interested	0	N/A	Unchecked	Unchecked	Unchecked	Unchecked	Unchecked	Unchecked	Unchecked	Unchecked	Unchecked	Unchecked	Unchecked	Unchecked	Unchecked	Unchecked	Unchecked	Unchecked
11	11	2018-08-23	Unchecked	Unchecked	Checked	Unchecked	Unchecked		never	never	once a day	never	never	never	never	less than once weekly	more than once a day	never	Yes	Yes	Never	Advice about your health	Never	Never	Never	Never	Checked	Unchecked	Unchecked		A little interested	0	N/A	Unchecked	Unchecked	Unchecked	Unchecked	Unchecked	Unchecked	Unchecked	Unchecked	Unchecked	Unchecked	Unchecked	Unchecked	Unchecked	Unchecked	Unchecked	Unchecked
12	12	2018-08-29	Checked	Unchecked	Checked	Unchecked	Unchecked		more than once a day	never	more than once a day	never	less than once weekly	never	2-3 times per week	never	more than once a day	less than once weekly	No	Yes	Never	Never	Never	Both	Never	Never	Checked	Unchecked	Unchecked		Very interested	5		Checked	Checked	Checked	Checked	Checked	Unchecked	Unchecked	Unchecked	Unchecked	Unchecked	Unchecked	Unchecked	Unchecked	Unchecked	Unchecked	Unchecked
13	13	2018-08-29	Checked	Unchecked	Checked	Unchecked	Unchecked		more than once a day	never	once weekly	never	more than once a day	never	less than once weekly	never	once a day	once weekly	No	Yes	Both	Never	Never	Both	Never	Never	Checked	Unchecked	Unchecked		Very interested	2		Unchecked	Unchecked	Unchecked	Unchecked	Unchecked	Checked	Checked	Unchecked	Unchecked	Unchecked	Unchecked	Unchecked	Unchecked	Unchecked	Unchecked	Unchecked
14	14	2018-08-29	Checked	Unchecked	Checked	Unchecked	Unchecked		2-3 times per week	never	more than once a day	never	less than once weekly	never	once a day	never	once a day	never	No	Yes	Both	Never	Never	Both	Never	Never	Checked	Checked	Unchecked		Very interested	2		Unchecked	Checked	Unchecked	Unchecked	Unchecked	Checked	Unchecked	Unchecked	Unchecked	Unchecked	Unchecked	Unchecked	Unchecked	Unchecked	Unchecked	Unchecked
15	15	2018-08-29	Checked	Checked	Checked	Checked	Unchecked		more than once a day	more than once a day	2-3 times per week	once a day	once a day	more than once a day	2-3 times per week	more than once a day	2-3 times per week	never	No	Yes	Both	Never	Never	Both	Never	Never	Checked	Unchecked	Unchecked		Very interested	1		Checked	Unchecked	Unchecked	Unchecked	Unchecked	Unchecked	Unchecked	Unchecked	Unchecked	Unchecked	Unchecked	Unchecked	Unchecked	Unchecked	Unchecked	Unchecked
16	16	2018-09-13	Checked	Unchecked	Unchecked	Unchecked	Unchecked		2-3 times per week	never	never	never	2-3 times per week	never	never	never	more than once a day	More than once a day	No	No	Never	Never	Never	Never	Never	Never	Checked	Unchecked	Unchecked		A little interested	0	N/A	Unchecked	Unchecked	Unchecked	Unchecked	Unchecked	Unchecked	Unchecked	Unchecked	Unchecked	Unchecked	Unchecked	Unchecked	Unchecked	Unchecked	Unchecked	Unchecked
17	17	2018-09-13	Checked	Unchecked	Checked	Checked	Unchecked		once weekly	never	more than once a day	2-3 times per week	less than once weekly	never	less than once weekly	less than once weekly	more than once a day	less than once weekly	No	Yes	Never	Never	Never	Never	Never	Never	Checked	Checked	Unchecked		Very interested	1		Unchecked	Unchecked	Unchecked	Unchecked	Unchecked	Checked	Unchecked	Unchecked	Unchecked	Unchecked	Unchecked	Unchecked	Unchecked	Unchecked	Unchecked	Unchecked
18	18	2018-09-13	Checked	Checked	Checked	Checked	Unchecked		2-3 times per week	less than once weekly	more than once a day	once a day	less than once weekly	never	once a day	once a day	more than once a day	2-3 time per week	Yes	Yes	Never	Never	Never	Never	Never	Never	Checked	Unchecked	Unchecked		Very interested	11		Checked	Checked	Checked	Checked	Checked	Unchecked	Unchecked	Unchecked	Unchecked	Unchecked	Unchecked	Unchecked	Unchecked	Unchecked	Unchecked	Unchecked
19	19	2018-09-13	Checked	Unchecked	Checked	Checked	Unchecked		more than once a day	never	more than once a day	more than once a day	once a day	never	once a day	once a day	more than once a day	less than once weekly	No	Yes	Both	Never	Never	Both	Never	Never	Checked	Unchecked	Unchecked		Very interested	10		Checked	Checked	Checked	Checked	Checked	Unchecked	Unchecked	Unchecked	Unchecked	Unchecked	Unchecked	Unchecked	Unchecked	Unchecked	Unchecked	Unchecked
20	20	2018-09-14	Unchecked	Checked	Checked	Checked	Unchecked		never	more than once a day	more than once a day	more than once a day	never	2-3 times per week	2-3 times per week	2-3 times per week	once a day	never	No	No	Never	Never	Never	Never	Never	Never	Checked	Unchecked	Unchecked		A little interested	2		Checked	Checked	Unchecked	Unchecked	Unchecked	Unchecked	Unchecked	Unchecked	Unchecked	Unchecked	Unchecked	Unchecked	Unchecked	Unchecked	Unchecked	Unchecked
21	21	2018-09-14	Unchecked	Unchecked	Unchecked	Unchecked	Checked		never	never	never	never	never	never	never	never	more than once a day	never	No	No	Never	Never	Never	Never	Never	Never	Checked	Unchecked	Unchecked		A little interested	0	N/A	Unchecked	Unchecked	Unchecked	Unchecked	Unchecked	Unchecked	Unchecked	Unchecked	Unchecked	Unchecked	Unchecked	Unchecked	Unchecked	Unchecked	Unchecked	Unchecked
22	22	2018-09-14	Checked	Unchecked	Unchecked	Unchecked	Unchecked		once weekly	never	never	never	once weekly	never	never	never	2-3 times per week	never	No	No	Never	Never	Never	Both	Never	Never	Checked	Unchecked	Unchecked		Very interested	0	N/A	Unchecked	Unchecked	Unchecked	Unchecked	Unchecked	Unchecked	Unchecked	Unchecked	Unchecked	Unchecked	Unchecked	Unchecked	Unchecked	Unchecked	Unchecked	Unchecked
23	23	2018-09-14	Unchecked	Unchecked	Checked	Unchecked	Unchecked		never	never	less than once weekly	never	never	never	less than once weekly	never	once a day	less than once weekly	No	No	Never	Never	Never	Never	Never	Never	Checked	Unchecked	Unchecked		A little interested	1		Checked	Unchecked	Unchecked	Unchecked	Unchecked	Unchecked	Unchecked	Unchecked	Unchecked	Unchecked	Unchecked	Unchecked	Unchecked	Unchecked	Unchecked	Unchecked
24	24	2018-09-14	Checked	Checked	Checked	Checked	Unchecked		2-3 times per week	once a day	once a day	less than once weekly	less than once weekly	once a day	less than once weekly	less than once weekly	once a day	never	No	Yes	Both	Never	Never	Both	Never	Never	Checked	Unchecked	Unchecked		Very interested	2		Checked	Checked	Unchecked	Unchecked	Unchecked	Unchecked	Unchecked	Unchecked	Unchecked	Unchecked	Unchecked	Unchecked	Unchecked	Unchecked	Unchecked	Unchecked
25	25	2018-09-17	Checked	Unchecked	Checked	Checked	Unchecked		more than once a day	never	more than once a day	once weekly	less than once weekly	never	2-3 times per week	once a day	once a day	once a day	No	Yes	Both	Never	Never	Both	Never	Never	Checked	Unchecked	Unchecked		Very interested	2		Checked	Checked	Unchecked	Unchecked	Unchecked	Unchecked	Unchecked	Unchecked	Unchecked	Unchecked	Unchecked	Unchecked	Unchecked	Unchecked	Unchecked	Unchecked
26	26	2018-09-17	Checked	Unchecked	Unchecked	Unchecked	Unchecked		more than once a day	never	never	never	more than once a day	never	never	never	once a day	never	No	Yes	Both	Never	Never	Both	Never	Never	Checked	Unchecked	Unchecked		Very interested	1		Checked	Unchecked	Unchecked	Unchecked	Unchecked	Unchecked	Unchecked	Unchecked	Unchecked	Unchecked	Unchecked	Unchecked	Unchecked	Unchecked	Unchecked	Unchecked
27	27	2018-09-17	Checked	Unchecked	Checked	Unchecked	Unchecked		more than once a day	never	more than once a day	never	more than once a day	never	more than once a day	never	more than once a day	never	No	Yes	Both	Never	Never	Both	Never	Never	Checked	Unchecked	Unchecked		Very interested	0	N/A	Unchecked	Unchecked	Unchecked	Unchecked	Unchecked	Unchecked	Unchecked	Unchecked	Unchecked	Unchecked	Unchecked	Unchecked	Unchecked	Unchecked	Unchecked	Unchecked
28	28	2018-09-20	Unchecked	Unchecked	Checked	Unchecked	Unchecked		never	never	more than once a day	never	never	never	once weekly	never	more than once a day	never	No	No	Never	Never	Never	Never	Never	Never	Checked	Unchecked	Unchecked		A little interested	0	N/A	Unchecked	Unchecked	Unchecked	Unchecked	Unchecked	Unchecked	Unchecked	Unchecked	Unchecked	Unchecked	Unchecked	Unchecked	Unchecked	Unchecked	Unchecked	Unchecked
29	29	2018-09-20	Checked	Unchecked	Checked	Unchecked	Unchecked		more than once a day	never	more than once a day	never	2-3 times per week	never	2-3 times per week	never	more than once a day	2-3 time per week	Yes	Yes	Never	Never	Never	Advice to someone about their health	Advice to someone about their health	Advice to someone about their health	Checked	Unchecked	Unchecked		Very interested	0	N/A	Unchecked	Unchecked	Unchecked	Unchecked	Unchecked	Unchecked	Unchecked	Unchecked	Unchecked	Unchecked	Unchecked	Unchecked	Unchecked	Unchecked	Unchecked	Unchecked
30	30	2018-09-20	Checked	Unchecked	Unchecked	Unchecked	Unchecked		less than once weekly	never	never	never	less than once weekly	never	never	never	once weekly	never	No	No	Never	Never	Never	Never	Never	Never	Unchecked	Checked	Unchecked		A little interested	0	N/A	Unchecked	Unchecked	Unchecked	Unchecked	Unchecked	Unchecked	Unchecked	Unchecked	Unchecked	Unchecked	Unchecked	Unchecked	Unchecked	Unchecked	Unchecked	Unchecked
31	31	2018-09-20	Checked	Unchecked	Checked	Unchecked	Unchecked		more than once a day	never	once weekly	never	less than once weekly	never	less than once weekly	never	more than once a day	once weekly	Yes	No	Never	Both	Never	Never	Both	Never	Checked	Unchecked	Unchecked		Very interested	0	N/A	Unchecked	Unchecked	Unchecked	Unchecked	Unchecked	Unchecked	Unchecked	Unchecked	Unchecked	Unchecked	Unchecked	Unchecked	Unchecked	Unchecked	Unchecked	Unchecked
32	32	2018-09-20	Checked	Unchecked	Checked	Checked	Unchecked		more than once a day	never	more than once a day	more than once a day	more than once a day	never	more than once a day	more than once a day	more than once a day	never	No	Yes	Both	Never	Never	Both	Never	Never	Checked	Unchecked	Unchecked		A little interested	3		Checked	Checked	Unchecked	Unchecked	Unchecked	Unchecked	Unchecked	Checked	Unchecked	Unchecked	Unchecked	Unchecked	Unchecked	Unchecked	Unchecked	Unchecked
33	33	2018-09-20	Checked	Unchecked	Unchecked	Unchecked	Unchecked		less than once weekly	never	never	never	less than once weekly	never	never	never	more than once a day	never	Yes	Yes	Both	Both	Never	Both	Both	Never	Checked	Checked	Unchecked		Very interested	2		Checked	Checked	Unchecked	Unchecked	Unchecked	Unchecked	Unchecked	Unchecked	Unchecked	Unchecked	Unchecked	Unchecked	Unchecked	Unchecked	Unchecked	Unchecked
34	34	2018-09-20	Checked	Checked	Checked	Checked	Unchecked		once weekly	more than once a day	more than once a day	2-3 times per week	once weekly	more than once a day	more than once a day	2-3 times per week	more than once a day	never	No	Yes	Both	Never	Never	Both	Never	Never	Checked	Unchecked	Unchecked		A little interested	0	N/A	Unchecked	Unchecked	Unchecked	Unchecked	Unchecked	Unchecked	Unchecked	Unchecked	Unchecked	Unchecked	Unchecked	Unchecked	Unchecked	Unchecked	Unchecked	Unchecked
35	35	2018-09-21	Checked	Unchecked	Unchecked	Unchecked	Unchecked		more than once a day	never	never	never	less than once weekly	never	never	never	more than once a day	2-3 time per week	Yes	Yes	Never	Advice about a family member's Health	Advice about a family member's Health	Both	Both	Both	Checked	Unchecked	Unchecked		A little interested	5		Checked	Checked	Checked	Checked	Checked	Unchecked	Unchecked	Unchecked	Unchecked	Unchecked	Unchecked	Unchecked	Unchecked	Unchecked	Unchecked	Unchecked
36	36	2018-09-21	Checked	Unchecked	Checked	Unchecked	Unchecked		more than once a day	never	more than once a day	never	less than once weekly	never	once weekly	never	more than once a day	2-3 time per week	No	Yes	Advice about a family member's Health	Never	Never	Both	Never	Never	Checked	Checked	Checked		Very interested	5		Checked	Checked	Checked	Checked	Checked	Unchecked	Unchecked	Unchecked	Unchecked	Unchecked	Unchecked	Unchecked	Unchecked	Unchecked	Unchecked	Unchecked
37	37	2018-09-24	Checked	Unchecked	Checked	Checked	Unchecked		more than once a day	never	once a day	once weekly	once weekly	never	less than once weekly	less than once weekly	more than once a day	never	No	No	Never	Never	Never	Never	Never	Never	Checked	Unchecked	Unchecked		A little interested	5		Unchecked	Unchecked	Unchecked	Unchecked	Unchecked	Checked	Checked	Checked	Checked	Checked	Unchecked	Unchecked	Unchecked	Unchecked	Unchecked	Unchecked
38	38	2018-09-24	Checked	Unchecked	Unchecked	Unchecked	Unchecked		once a day	never	never	never	never	never	never	never	2-3 times per week	2-3 time per week	No	No	Never	Never	Never	Never	Never	Never	Checked	Unchecked	Unchecked		Not interested at all	0	N/A	Unchecked	Unchecked	Unchecked	Unchecked	Unchecked	Unchecked	Unchecked	Unchecked	Unchecked	Unchecked	Unchecked	Unchecked	Unchecked	Unchecked	Unchecked	Unchecked
39	39	2018-09-24	Checked	Unchecked	Checked	Unchecked	Unchecked		more than once a day	never	more than once a day	never	less than once weekly	never	less than once weekly	never	more than once a day	less than once weekly	No	No	Never	Never	Never	Never	Never	Never	Checked	Unchecked	Unchecked		Very interested	1		Unchecked	Unchecked	Unchecked	Unchecked	Unchecked	Checked	Unchecked	Unchecked	Unchecked	Unchecked	Unchecked	Unchecked	Unchecked	Unchecked	Unchecked	Unchecked
40	40	2018-09-25	Unchecked	Unchecked	Checked	Checked	Unchecked		never	never	once a day	more than once a day	never	never	less than once weekly	2-3 times per week	once a day	2-3 time per week	No	No	Never	Never	Never	Never	Never	Never	Checked	Unchecked	Unchecked		Not interested at all	1		Unchecked	Unchecked	Unchecked	Unchecked	Unchecked	Checked	Unchecked	Unchecked	Unchecked	Unchecked	Unchecked	Unchecked	Unchecked	Unchecked	Unchecked	Unchecked
41	41	2018-09-25	Checked	Unchecked	Unchecked	Unchecked	Unchecked		2-3 times per week	never	never	never	less than once weekly	never	never	never	once a day	less than once weekly	No	Yes	Both	Never	Never	Never	Never	Never	Checked	Unchecked	Unchecked		A little interested	0	N/A	Unchecked	Unchecked	Unchecked	Unchecked	Unchecked	Unchecked	Unchecked	Unchecked	Unchecked	Unchecked	Unchecked	Unchecked	Unchecked	Unchecked	Unchecked	Unchecked
42	42	2018-09-25	Unchecked	Checked	Checked	Unchecked	Unchecked		never	more than once a day	more than once a day	never	never	once weekly	once a day	never	more than once a day	never	No	No	Never	Never	Never	Never	Never	Never	Checked	Unchecked	Unchecked		A little interested	2		Unchecked	Unchecked	Unchecked	Unchecked	Unchecked	Checked	Checked	Unchecked	Unchecked	Unchecked	Unchecked	Unchecked	Unchecked	Unchecked	Unchecked	Unchecked
43	43	2018-09-26	Checked	Unchecked	Checked	Checked	Unchecked		once a day	never	once a day	2-3 times per week	less than once weekly	never	once a day	2-3 times per week	more than once a day	less than once weekly	No	Yes	Both	Never	Never	Both	Never	Never	Checked	Checked	Unchecked		Very interested	3		Unchecked	Unchecked	Checked	Unchecked	Unchecked	Checked	Checked	Unchecked	Unchecked	Unchecked	Unchecked	Unchecked	Unchecked	Unchecked	Unchecked	Unchecked
44	44	2018-09-26	Checked	Checked	Checked	Unchecked	Unchecked		2-3 times per week	more than once a day	more than once a day	never	less than once weekly	once a day	more than once a day	never	once a day	2-3 time per week	No	Yes	Both	Never	Never	Both	Never	Never	Checked	Checked	Unchecked		A little interested	2		Checked	Unchecked	Unchecked	Unchecked	Unchecked	Unchecked	Checked	Unchecked	Unchecked	Unchecked	Unchecked	Unchecked	Unchecked	Unchecked	Unchecked	Unchecked
45	45	2018-09-26	Unchecked	Unchecked	Checked	Checked	Unchecked		never	never	2-3 times per week	once a day	never	never	less than once weekly	less than once weekly	once weekly	never	No	No	Never	Never	Never	Never	Never	Never	Checked	Unchecked	Unchecked		A little interested	0	N/A	Unchecked	Unchecked	Unchecked	Unchecked	Unchecked	Unchecked	Unchecked	Unchecked	Unchecked	Unchecked	Unchecked	Unchecked	Unchecked	Unchecked	Unchecked	Unchecked
46	46	2018-09-26	Checked	Checked	Checked	Checked	Unchecked		more than once a day	once a day	once a day	more than once a day	less than once weekly	2-3 times per week	2-3 times per week	more than once a day	once a day	never	No	Yes	Both	Never	Never	Both	Never	Never	Checked	Checked	Unchecked		Very interested	4		Unchecked	Unchecked	Unchecked	Unchecked	Unchecked	Checked	Checked	Checked	Checked	Unchecked	Unchecked	Unchecked	Unchecked	Unchecked	Unchecked	Unchecked
47	47	2018-09-26	Checked	Checked	Unchecked	Unchecked	Unchecked		more than once a day	more than once a day	never	never	more than once a day	more than once a day	never	never	once a day	2-3 time per week	No	Yes	Advice about a family member's Health	Never	Never	Never	Never	Never	Checked	Unchecked	Unchecked		A little interested	0	N/A	Unchecked	Unchecked	Unchecked	Unchecked	Unchecked	Unchecked	Unchecked	Unchecked	Unchecked	Unchecked	Unchecked	Unchecked	Unchecked	Unchecked	Unchecked	Unchecked
48	48	2018-09-26	Checked	Unchecked	Unchecked	Unchecked	Unchecked		more than once a day	never	never	never	more than once a day	never	never	never	more than once a day	less than once weekly	No	Yes	Both	Never	Never	Both	Never	Never	Checked	Unchecked	Unchecked		Very interested	2		Checked	Checked	Unchecked	Unchecked	Unchecked	Unchecked	Unchecked	Unchecked	Unchecked	Unchecked	Unchecked	Unchecked	Unchecked	Unchecked	Unchecked	Unchecked
49	49	2018-09-27	Checked	Unchecked	Checked	Unchecked	Unchecked		once weekly	never	2-3 times per week	never	less than once weekly	never	once weekly	never	once a day	never	No	Yes	Both	Never	Never	Never	Never	Never	Checked	Unchecked	Unchecked		A little interested	1		Unchecked	Unchecked	Unchecked	Unchecked	Unchecked	Unchecked	Unchecked	Unchecked	Unchecked	Unchecked	Unchecked	Unchecked	Unchecked	Unchecked	Unchecked	Checked
50	50	2018-09-27	Checked	Unchecked	Unchecked	Checked	Unchecked		once a day	never	never	once a day	more than once a day	never	never	2-3 times per week	more than once a day	less than once weekly	No	Yes	Both	Never	Never	Both	Never	Never	Checked	Checked	Unchecked		Very interested	2		Unchecked	Checked	Unchecked	Unchecked	Unchecked	Checked	Unchecked	Unchecked	Unchecked	Unchecked	Unchecked	Unchecked	Unchecked	Unchecked	Unchecked	Unchecked
51	51	2018-09-27	Checked	Unchecked	Checked	Checked	Unchecked		less than once weekly	never	2-3 times per week	more than once a day	less than once weekly	never	2-3 times per week	once a day	2-3 times per week	never	No	Yes	Never	Never	Never	Both	Never	Never	Checked	Unchecked	Unchecked		Very interested	0	N/A	Unchecked	Unchecked	Unchecked	Unchecked	Unchecked	Unchecked	Unchecked	Unchecked	Unchecked	Unchecked	Unchecked	Unchecked	Unchecked	Unchecked	Unchecked	Unchecked
52	52	2018-09-27	Checked	Checked	Checked	Unchecked	Unchecked		2-3 times per week	more than once a day	once a day	never	once weekly	once a day	more than once a day	never	more than once a day	once weekly	No	Yes	Both	Never	Never	Both	Never	Never	Checked	Unchecked	Unchecked		A little interested	0	N/A	Unchecked	Unchecked	Unchecked	Unchecked	Unchecked	Unchecked	Unchecked	Unchecked	Unchecked	Unchecked	Unchecked	Unchecked	Unchecked	Unchecked	Unchecked	Unchecked
53	53	2018-09-27	Checked	Unchecked	Unchecked	Unchecked	Unchecked		more than once a day	never	never	never	more than once a day	never	never	never	more than once a day	2-3 time per week	Yes	Yes	Both	Never	Both	Both	Never	Both	Checked	Checked	Unchecked		A little interested	1		Checked	Unchecked	Unchecked	Unchecked	Unchecked	Unchecked	Unchecked	Unchecked	Unchecked	Unchecked	Unchecked	Unchecked	Unchecked	Unchecked	Unchecked	Unchecked
54	54	2018-09-27	Unchecked	Unchecked	Unchecked	Unchecked	Checked		never	never	never	never	never	never	never	never	2-3 times per week	less than once weekly	No	No	Never	Never	Never	Never	Never	Never	Checked	Unchecked	Unchecked		A little interested	0	N/A	Unchecked	Unchecked	Unchecked	Unchecked	Unchecked	Unchecked	Unchecked	Unchecked	Unchecked	Unchecked	Unchecked	Unchecked	Unchecked	Unchecked	Unchecked	Unchecked
55	55	2018-09-27	Checked	Unchecked	Checked	Unchecked	Unchecked		2-3 times per week	never	2-3 times per week	never	2-3 times per week	never	2-3 times per week	never	once a day	2-3 time per week	No	Yes	Advice about your health	Never	Never	Advice to someone about their health	Never	Never	Checked	Unchecked	Unchecked		Very interested	2		Checked	Checked	Unchecked	Unchecked	Unchecked	Unchecked	Unchecked	Unchecked	Unchecked	Unchecked	Unchecked	Unchecked	Unchecked	Unchecked	Unchecked	Unchecked
56	56	2018-09-27	Checked	Unchecked	Unchecked	Checked	Unchecked		2-3 times per week	never	never	once a day	2-3 times per week	never	never	more than once a day	2-3 times per week	never	No	Yes	Both	Never	Never	Both	Never	Never	Checked	Unchecked	Unchecked		A little interested	0	N/A	Unchecked	Unchecked	Unchecked	Unchecked	Unchecked	Unchecked	Unchecked	Unchecked	Unchecked	Unchecked	Unchecked	Unchecked	Unchecked	Unchecked	Unchecked	Unchecked
57	57	2018-09-27	Checked	Checked	Checked	Checked	Unchecked		more than once a day	more than once a day	more than once a day	more than once a day	more than once a day	more than once a day	more than once a day	more than once a day	once a day	2-3 time per week	Yes	Yes	Never	Never	Both	Never	Never	Both	Checked	Checked	Unchecked		Very interested	1		Unchecked	Unchecked	Unchecked	Unchecked	Unchecked	Checked	Unchecked	Unchecked	Unchecked	Unchecked	Unchecked	Unchecked	Unchecked	Unchecked	Unchecked	Unchecked
58	58	2018-09-27	Checked	Unchecked	Unchecked	Checked	Unchecked		less than once weekly	never	never	once weekly	less than once weekly	never	never	once weekly	2-3 times per week	never	No	No	Never	Never	Never	Never	Never	Never	Checked	Unchecked	Unchecked		A little interested	0	N/A	Unchecked	Unchecked	Unchecked	Unchecked	Unchecked	Unchecked	Unchecked	Unchecked	Unchecked	Unchecked	Unchecked	Unchecked	Unchecked	Unchecked	Unchecked	Unchecked
59	59	2018-09-27	Checked	Unchecked	Unchecked	Unchecked	Unchecked		once a day	never	never	never	2-3 times per week	never	never	never	once weekly	once weekly	No	No	Never	Never	Never	Never	Never	Never	Checked	Unchecked	Unchecked		A little interested	2		Checked	Checked	Unchecked	Unchecked	Unchecked	Unchecked	Unchecked	Unchecked	Unchecked	Unchecked	Unchecked	Unchecked	Unchecked	Unchecked	Unchecked	Unchecked
60	60	2018-09-27	Unchecked	Unchecked	Unchecked	Unchecked	Checked		never	never	never	never	never	never	never	never	once a day	less than once weekly	No	No	Never	Never	Never	Never	Never	Never	Checked	Unchecked	Unchecked		A little interested	0	N/A	Unchecked	Unchecked	Unchecked	Unchecked	Unchecked	Unchecked	Unchecked	Unchecked	Unchecked	Unchecked	Unchecked	Unchecked	Unchecked	Unchecked	Unchecked	Unchecked
61	61	2018-09-27	Checked	Checked	Unchecked	Unchecked	Unchecked		more than once a day	more than once a day	never	never	more than once a day	more than once a day	never	never	once a day	2-3 time per week	No	Yes	Both	Never	Never	Both	Never	Never	Checked	Unchecked	Unchecked		Very interested	0	N/A	Unchecked	Unchecked	Unchecked	Unchecked	Unchecked	Unchecked	Unchecked	Unchecked	Unchecked	Unchecked	Unchecked	Unchecked	Unchecked	Unchecked	Unchecked	Unchecked
62	62	2018-09-27	Checked	Unchecked	Unchecked	Checked	Unchecked		more than once a day	never	never	more than once a day	2-3 times per week	never	never	more than once a day	once a day	less than once weekly	Yes	Yes	Both	Never	Both	Both	Never	Both	Checked	Unchecked	Unchecked		Very interested	5		Checked	Checked	Checked	Checked	Checked	Unchecked	Unchecked	Unchecked	Unchecked	Unchecked	Unchecked	Unchecked	Unchecked	Unchecked	Unchecked	Unchecked
63	63	2018-09-27	Checked	Unchecked	Checked	Unchecked	Unchecked		2-3 times per week	never	less than once weekly	never	2-3 times per week	never	less than once weekly	never	once a day	2-3 time per week	No	Yes	Both	Never	Never	Never	Never	Never	Checked	Unchecked	Unchecked		Very interested	1		Unchecked	Unchecked	Unchecked	Unchecked	Unchecked	Checked	Unchecked	Unchecked	Unchecked	Unchecked	Unchecked	Unchecked	Unchecked	Unchecked	Unchecked	Unchecked
64	64	2018-09-28	Checked	Unchecked	Checked	Checked	Unchecked		more than once a day	never	2-3 times per week	more than once a day	more than once a day	never	less than once weekly	less than once weekly	once a day	less than once weekly	No	Yes	Both	Never	Never	Both	Never	Never	Checked	Unchecked	Unchecked		A little interested	0	N/A	Unchecked	Unchecked	Unchecked	Unchecked	Unchecked	Unchecked	Unchecked	Unchecked	Unchecked	Unchecked	Unchecked	Unchecked	Unchecked	Unchecked	Unchecked	Unchecked
65	65	2018-09-28	Checked	Unchecked	Unchecked	Unchecked	Unchecked		more than once a day	never	never	never	more than once a day	never	never	never	more than once a day	less than once weekly	No	Yes	Both	Never	Never	Never	Never	Never	Checked	Unchecked	Unchecked		A little interested	0	N/A	Unchecked	Unchecked	Unchecked	Unchecked	Unchecked	Unchecked	Unchecked	Unchecked	Unchecked	Unchecked	Unchecked	Unchecked	Unchecked	Unchecked	Unchecked	Unchecked
66	66	2018-09-28	Unchecked	Unchecked	Unchecked	Unchecked	Checked		never	never	never	never	never	never	never	never	once a day	2-3 time per week	No	No	Never	Never	Never	Never	Never	Never	Checked	Unchecked	Unchecked		Very interested	1		Unchecked	Unchecked	Unchecked	Unchecked	Unchecked	Checked	Unchecked	Unchecked	Unchecked	Unchecked	Unchecked	Unchecked	Unchecked	Unchecked	Unchecked	Unchecked
67	67	2018-09-28	Checked	Checked	Checked	Checked	Unchecked		once a day	once a day	once a day	more than once a day	more than once a day	once a day	once a day	more than once a day	once a day	never	No	Yes	Advice about your health	Never	Never	Both	Never	Never	Checked	Unchecked	Unchecked		Not interested at all	0	N/A	Unchecked	Unchecked	Unchecked	Unchecked	Unchecked	Unchecked	Unchecked	Unchecked	Unchecked	Unchecked	Unchecked	Unchecked	Unchecked	Unchecked	Unchecked	Unchecked
68	68	2018-09-28	Checked	Checked	Checked	Unchecked	Unchecked		2-3 times per week	once a day	once weekly	never	2-3 times per week	less than once weekly	less than once weekly	never	once a day	less than once weekly	No	Yes	Both	Never	Never	Both	Never	Never	Checked	Checked	Unchecked		A little interested	2		Unchecked	Checked	Unchecked	Unchecked	Unchecked	Checked	Unchecked	Unchecked	Unchecked	Unchecked	Unchecked	Unchecked	Unchecked	Unchecked	Unchecked	Unchecked
69	69	2018-09-28	Checked	Unchecked	Checked	Unchecked	Unchecked		less than once weekly	never	less than once weekly	never	less than once weekly	never	less than once weekly	never	once weekly	less than once weekly	No	Yes	Advice about your health	Never	Never	Never	Never	Never	Checked	Unchecked	Unchecked		A little interested	1		Checked	Unchecked	Unchecked	Unchecked	Unchecked	Unchecked	Unchecked	Unchecked	Unchecked	Unchecked	Unchecked	Unchecked	Unchecked	Unchecked	Unchecked	Unchecked
70	70	2018-10-01	Checked	Unchecked	Checked	Unchecked	Unchecked		more than once a day	never	once a day	never	once a day	never	2-3 times per week	never	once a day	less than once weekly	Yes	Yes	Never	Never	Both	Never	Never	Both	Checked	Unchecked	Unchecked		Very interested	1		Unchecked	Unchecked	Unchecked	Unchecked	Unchecked	Checked	Unchecked	Unchecked	Unchecked	Unchecked	Unchecked	Unchecked	Unchecked	Unchecked	Unchecked	Unchecked
71	71	2018-10-01	Checked	Unchecked	Unchecked	Unchecked	Unchecked		more than once a day	never	never	never	once a day	never	never	never	once a day	never	No	Yes	Both	Never	Never	Both	Never	Never	Checked	Unchecked	Unchecked		A little interested	0	N/A	Unchecked	Unchecked	Unchecked	Unchecked	Unchecked	Unchecked	Unchecked	Unchecked	Unchecked	Unchecked	Unchecked	Unchecked	Unchecked	Unchecked	Unchecked	Unchecked
72	72	2018-10-01	Checked	Unchecked	Unchecked	Checked	Unchecked		less than once weekly	never	never	2-3 times per week	less than once weekly	never	never	2-3 times per week	more than once a day	never	No	Yes	Advice about a family member's Health	Never	Never	Both	Never	Never	Checked	Unchecked	Checked		A little interested	3		Checked	Checked	Checked	Unchecked	Unchecked	Unchecked	Unchecked	Unchecked	Unchecked	Unchecked	Unchecked	Unchecked	Unchecked	Unchecked	Unchecked	Unchecked
73	73	2018-10-01	Checked	Unchecked	Unchecked	Unchecked	Unchecked		more than once a day	never	never	never	more than once a day	never	never	never	once a day	never	No	Yes	Both	Never	Never	Both	Never	Never	Checked	Unchecked	Unchecked		A little interested	0	N/A	Unchecked	Unchecked	Unchecked	Unchecked	Unchecked	Unchecked	Unchecked	Unchecked	Unchecked	Unchecked	Unchecked	Unchecked	Unchecked	Unchecked	Unchecked	Unchecked
74	74	2018-10-01	Checked	Checked	Unchecked	Unchecked	Unchecked		once a day	once a day	never	never	more than once a day	more than once a day	never	never	once a day	less than once weekly	No	Yes	Both	Never	Never	Never	Never	Never	Checked	Unchecked	Unchecked		Very interested	5		Checked	Checked	Checked	Checked	Checked	Unchecked	Unchecked	Unchecked	Unchecked	Unchecked	Unchecked	Unchecked	Unchecked	Unchecked	Unchecked	Unchecked
75	75	2018-10-01	Checked	Unchecked	Unchecked	Checked	Unchecked		more than once a day	never	never	more than once a day	more than once a day	never	never	more than once a day	once a day	2-3 time per week	No	Yes	Both	Never	Never	Both	Never	Never	Checked	Unchecked	Checked		A little interested	0	N/A	Unchecked	Unchecked	Unchecked	Unchecked	Unchecked	Unchecked	Unchecked	Unchecked	Unchecked	Unchecked	Unchecked	Unchecked	Unchecked	Unchecked	Unchecked	Unchecked
76	76	2018-10-01	Unchecked	Unchecked	Unchecked	Unchecked	Checked		never	never	never	never	never	never	never	never	2-3 times per week	2-3 time per week	No	No	Never	Never	Never	Never	Never	Never	Checked	Unchecked	Unchecked		A little interested	0	N/A	Unchecked	Unchecked	Unchecked	Unchecked	Unchecked	Unchecked	Unchecked	Unchecked	Unchecked	Unchecked	Unchecked	Unchecked	Unchecked	Unchecked	Unchecked	Unchecked
77	77	2018-10-01	Checked	Unchecked	Checked	Checked	Unchecked		2-3 times per week	never	less than once weekly	more than once a day	2-3 times per week	never	once weekly	more than once a day	once a day	never	No	Yes	Advice about your health	Never	Never	Advice to someone about their health	Never	Never	Checked	Unchecked	Unchecked		A little interested	1		Checked	Unchecked	Unchecked	Unchecked	Unchecked	Unchecked	Unchecked	Unchecked	Unchecked	Unchecked	Unchecked	Unchecked	Unchecked	Unchecked	Unchecked	Unchecked
78	78	2018-10-01	Checked	Unchecked	Unchecked	Checked	Unchecked		once a day	never	never	2-3 times per week	2-3 times per week	never	never	2-3 times per week	once a day	less than once weekly	No	Yes	Both	Never	Never	Both	Never	Never	Checked	Unchecked	Unchecked		A little interested	0	N/A	Unchecked	Unchecked	Unchecked	Unchecked	Unchecked	Unchecked	Unchecked	Unchecked	Unchecked	Unchecked	Unchecked	Unchecked	Unchecked	Unchecked	Unchecked	Unchecked
79	79	2018-10-02	Checked	Checked	Checked	Unchecked	Unchecked		more than once a day	more than once a day	more than once a day	never	more than once a day	more than once a day	more than once a day	never	once a day	never	No	Yes	Advice about your health	Never	Never	Never	Never	Never	Checked	Unchecked	Unchecked		Very interested	1		Unchecked	Unchecked	Unchecked	Unchecked	Unchecked	Checked	Unchecked	Unchecked	Unchecked	Unchecked	Unchecked	Unchecked	Unchecked	Unchecked	Unchecked	Unchecked
80	80	2018-10-02	Checked	Unchecked	Unchecked	Unchecked	Unchecked		more than once a day	never	never	never	more than once a day	never	never	never	2-3 times per week	less than once weekly	No	Yes	Both	Never	Never	Both	Never	Never	Checked	Checked	Unchecked		A little interested	0	N/A	Unchecked	Unchecked	Unchecked	Unchecked	Unchecked	Unchecked	Unchecked	Unchecked	Unchecked	Unchecked	Unchecked	Unchecked	Unchecked	Unchecked	Unchecked	Unchecked
81	81	2018-10-02	Unchecked	Unchecked	Unchecked	Unchecked	Checked		never	never	never	never	never	never	never	never	more than once a day	2-3 time per week	Yes	No	Never	Never	Advice about your health	Never	Never	Both	Checked	Unchecked	Unchecked		Very interested	4		Checked	Checked	Checked	Checked	Unchecked	Unchecked	Unchecked	Unchecked	Unchecked	Unchecked	Unchecked	Unchecked	Unchecked	Unchecked	Unchecked	Unchecked
82	82	2018-10-02	Checked	Unchecked	Checked	Unchecked	Unchecked		once a day	never	once a day	never	once a day	never	once a day	never	once a day	2-3 time per week	No	Yes	Both	Never	Never	Both	Never	Never	Checked	Unchecked	Unchecked		Very interested	2		Checked	Checked	Unchecked	Unchecked	Unchecked	Unchecked	Unchecked	Unchecked	Unchecked	Unchecked	Unchecked	Unchecked	Unchecked	Unchecked	Unchecked	Unchecked
83	83	2018-10-02	Checked	Unchecked	Checked	Checked	Unchecked		once a day	never	once a day	once a day	once a day	never	2-3 times per week	more than once a day	less than once weekly	never	No	Yes	Both	Never	Never	Both	Never	Never	Checked	Unchecked	Checked		Very interested	0	N/A	Unchecked	Unchecked	Unchecked	Unchecked	Unchecked	Unchecked	Unchecked	Unchecked	Unchecked	Unchecked	Unchecked	Unchecked	Unchecked	Unchecked	Unchecked	Unchecked
84	84	2018-10-02	Checked	Unchecked	Unchecked	Unchecked	Unchecked		2-3 times per week	never	never	never	2-3 times per week	never	never	never	once a day	2-3 time per week	No	Yes	Both	Never	Never	Both	Never	Never	Checked	Unchecked	Unchecked		A little interested	1		Checked	Unchecked	Unchecked	Unchecked	Unchecked	Unchecked	Unchecked	Unchecked	Unchecked	Unchecked	Unchecked	Unchecked	Unchecked	Unchecked	Unchecked	Unchecked
85	85	2018-10-03	Unchecked	Unchecked	Unchecked	Unchecked	Checked		never	never	never	never	never	never	never	never	once a day	2-3 time per week	No	No	Never	Never	Never	Never	Never	Never	Checked	Checked	Unchecked		A little interested	2		Checked	Unchecked	Unchecked	Unchecked	Unchecked	Unchecked	Unchecked	Unchecked	Unchecked	Unchecked	Unchecked	Checked	Unchecked	Unchecked	Unchecked	Unchecked
86	86	2018-10-03	Checked	Checked	Unchecked	Unchecked	Unchecked		2-3 times per week	2-3 times per week	never	never	2-3 times per week	once weekly	never	never	once a day	less than once weekly	Yes	Yes	Both	Both	Never	Both	Both	Never	Checked	Unchecked	Unchecked		A little interested	4		Checked	Checked	Unchecked	Unchecked	Unchecked	Unchecked	Unchecked	Checked	Unchecked	Unchecked	Unchecked	Unchecked	Unchecked	Checked	Unchecked	Unchecked
87	87	2018-10-03	Checked	Checked	Checked	Unchecked	Unchecked		more than once a day	once a day	once a day	never	once a day	2-3 times per week	less than once weekly	never	2-3 times per week	less than once weekly	No	Yes	Both	Never	Never	Both	Never	Never	Checked	Checked	Unchecked		Very interested	2		Unchecked	Unchecked	Unchecked	Unchecked	Unchecked	Checked	Checked	Unchecked	Unchecked	Unchecked	Unchecked	Unchecked	Unchecked	Unchecked	Unchecked	Unchecked
88	88	2018-10-03	Checked	Unchecked	Checked	Checked	Unchecked		once a day	never	2-3 times per week	2-3 times per week	more than once a day	never	less than once weekly	less than once weekly	once a day	2-3 time per week	No	Yes	Both	Never	Never	Never	Never	Never	Checked	Unchecked	Unchecked		A little interested	1		Checked	Unchecked	Unchecked	Unchecked	Unchecked	Unchecked	Unchecked	Unchecked	Unchecked	Unchecked	Unchecked	Unchecked	Unchecked	Unchecked	Unchecked	Unchecked
89	89	2018-10-03	Checked	Unchecked	Unchecked	Unchecked	Unchecked		more than once a day	never	never	never	more than once a day	never	never	never	once a day	never	No	Yes	Both	Never	Never	Both	Never	Never	Checked	Checked	Unchecked		Very interested	0	N/A	Unchecked	Unchecked	Unchecked	Unchecked	Unchecked	Unchecked	Unchecked	Unchecked	Unchecked	Unchecked	Unchecked	Unchecked	Unchecked	Unchecked	Unchecked	Unchecked
90	90	2018-10-03	Checked	Checked	Unchecked	Unchecked	Unchecked		more than once a day	more than once a day	never	never	more than once a day	more than once a day	never	never	once a day	less than once weekly	No	Yes	Both	Never	Never	Never	Never	Never	Checked	Unchecked	Unchecked		A little interested	0	N/A	Unchecked	Unchecked	Unchecked	Unchecked	Unchecked	Unchecked	Unchecked	Unchecked	Unchecked	Unchecked	Unchecked	Unchecked	Unchecked	Unchecked	Unchecked	Unchecked
91	91	2018-10-03	Checked	Unchecked	Unchecked	Checked	Unchecked		more than once a day	never	never	more than once a day	once a day	never	never	more than once a day	once a day	2-3 time per week	No	Yes	Both	Never	Never	Both	Never	Never	Checked	Unchecked	Unchecked		A little interested	0	N/A	Unchecked	Unchecked	Unchecked	Unchecked	Unchecked	Unchecked	Unchecked	Unchecked	Unchecked	Unchecked	Unchecked	Unchecked	Unchecked	Unchecked	Unchecked	Unchecked
92	92	2018-10-04	Checked	Unchecked	Unchecked	Unchecked	Unchecked		more than once a day	never	never	never	more than once a day	never	never	never	2-3 times per week	once weekly	No	Yes	Advice about your health	Never	Never	Never	Never	Never	Checked	Unchecked	Unchecked		A little interested	2		Checked	Checked	Unchecked	Unchecked	Unchecked	Unchecked	Unchecked	Unchecked	Unchecked	Unchecked	Unchecked	Unchecked	Unchecked	Unchecked	Unchecked	Unchecked
93	93	2018-10-04	Checked	Checked	Unchecked	Unchecked	Unchecked		more than once a day	more than once a day	never	never	more than once a day	more than once a day	never	never	once a day	2-3 time per week	Yes	Yes	Both	Never	Both	Never	Never	Never	Checked	Checked	Unchecked		A little interested	3		Checked	Checked	Checked	Unchecked	Unchecked	Unchecked	Unchecked	Unchecked	Unchecked	Unchecked	Unchecked	Unchecked	Unchecked	Unchecked	Unchecked	Unchecked
94	94	2018-10-04	Checked	Checked	Checked	Checked	Unchecked		2-3 times per week	once a day	2-3 times per week	more than once a day	2-3 times per week	once a day	once a day	more than once a day	once a day	never	No	Yes	Both	Never	Never	Both	Never	Never	Checked	Unchecked	Unchecked		Very interested	0	N/A	Unchecked	Unchecked	Unchecked	Unchecked	Unchecked	Unchecked	Unchecked	Unchecked	Unchecked	Unchecked	Unchecked	Unchecked	Unchecked	Unchecked	Unchecked	Unchecked
95	95	2018-10-04	Checked	Checked	Unchecked	Checked	Unchecked		once a day	2-3 times per week	never	more than once a day	once a day	2-3 times per week	never	more than once a day	once a day	2-3 time per week	No	Yes	Both	Never	Never	Both	Never	Never	Checked	Unchecked	Unchecked		A little interested	2		Checked	Unchecked	Unchecked	Unchecked	Unchecked	Checked	Unchecked	Unchecked	Unchecked	Unchecked	Unchecked	Unchecked	Unchecked	Unchecked	Unchecked	Unchecked
96	96	2018-10-04	Checked	Checked	Checked	Checked	Unchecked		more than once a day	once a day	more than once a day	more than once a day	more than once a day	2-3 times per week	more than once a day	more than once a day	once a day	less than once weekly	No	Yes	Both	Never	Never	Both	Never	Never	Checked	Unchecked	Unchecked		A little interested	3		Checked	Unchecked	Unchecked	Unchecked	Unchecked	Unchecked	Checked	Checked	Unchecked	Unchecked	Unchecked	Unchecked	Unchecked	Unchecked	Unchecked	Unchecked
97	97	2018-10-04	Checked	Unchecked	Checked	Checked	Unchecked		more than once a day	never	more than once a day	more than once a day	2-3 times per week	never	2-3 times per week	once a day	once a day	less than once weekly	No	Yes	Both	Never	Never	Never	Never	Never	Checked	Unchecked	Unchecked		Very interested	1		Unchecked	Unchecked	Unchecked	Unchecked	Unchecked	Checked	Unchecked	Unchecked	Unchecked	Unchecked	Unchecked	Unchecked	Unchecked	Unchecked	Unchecked	Unchecked
98	98	2018-10-04	Checked	Checked	Unchecked	Unchecked	Unchecked		once a day	once a day	never	never	once a day	once a day	never	never	once a day	2-3 time per week	No	Yes	Both	Never	Never	Both	Never	Never	Checked	Unchecked	Unchecked		A little interested	4		Unchecked	Unchecked	Checked	Checked	Unchecked	Checked	Checked	Unchecked	Unchecked	Unchecked	Unchecked	Unchecked	Unchecked	Unchecked	Unchecked	Unchecked
99	99	2018-10-04	Checked	Checked	Checked	Unchecked	Unchecked		once a day	once a day	once a day	never	2-3 times per week	2-3 times per week	2-3 times per week	never	once a day	less than once weekly	No	Yes	Both	Never	Never	Both	Never	Never	Checked	Unchecked	Unchecked		Very interested	3		Checked	Checked	Checked	Unchecked	Unchecked	Unchecked	Unchecked	Unchecked	Unchecked	Unchecked	Unchecked	Unchecked	Unchecked	Unchecked	Unchecked	Unchecked
100	100	2018-08-21	Unchecked	Checked	Checked	Checked	Unchecked		never	once weekly	2-3 times per week	2-3 times per week	never	never	never	never	more than once a day	More than once a day	No	No	Never	Never	Never	Never	Never	Never	Checked	Checked	Checked		Very interested	0	N/A	Unchecked	Unchecked	Unchecked	Unchecked	Unchecked	Unchecked	Unchecked	Unchecked	Unchecked	Unchecked	Unchecked	Unchecked	Unchecked	Unchecked	Unchecked	Unchecked
101	101	2018-08-21	Unchecked	Unchecked	Unchecked	Unchecked	Checked		never	never	never	never	never	never	never	never	more than once a day	More than once a day	No	No	Never	Never	Never	Never	Never	Never	Checked	Checked	Unchecked		Not interested at all	0	N/A	Unchecked	Unchecked	Unchecked	Unchecked	Unchecked	Unchecked	Unchecked	Unchecked	Unchecked	Unchecked	Unchecked	Unchecked	Unchecked	Unchecked	Unchecked	Unchecked
102	102	2018-08-21	Checked	Unchecked	Unchecked	Unchecked	Unchecked		more than once a day	never	never	never	more than once a day	never	never	never	once a day	never	No	No	Never	Never	Never	Never	Never	Never	Checked	Unchecked	Checked		Very interested	0	N/A	Unchecked	Unchecked	Unchecked	Unchecked	Unchecked	Unchecked	Unchecked	Unchecked	Unchecked	Unchecked	Unchecked	Unchecked	Unchecked	Unchecked	Unchecked	Unchecked
103	103	2018-08-21	Unchecked	Unchecked	Checked	Unchecked	Unchecked		never	never	2-3 times per week	never	never	never	once weekly	never	more than once a day	once a day	No	No	Never	Never	Never	Both	Never	Never	Checked	Unchecked	Unchecked		Very interested	2		Unchecked	Unchecked	Checked	Checked	Unchecked	Checked	Checked	Unchecked	Unchecked	Unchecked	Unchecked	Unchecked	Unchecked	Unchecked	Checked	Unchecked
104	104	2018-08-21	Checked	Checked	Checked	Checked	Unchecked		more than once a day	more than once a day	more than once a day	more than once a day	once a day	once a day	once a day	once a day	more than once a day	More than once a day	No	No	Both	Both	Both	Both	Both	Both	Checked	Checked	Checked		Very interested	5		Unchecked	Unchecked	Checked	Checked	Unchecked	Checked	Checked	Unchecked	Unchecked	Unchecked	Unchecked	Unchecked	Unchecked	Unchecked	Checked	Unchecked
105	105	2018-08-22	Checked	Unchecked	Checked	Unchecked	Unchecked		once a day	never	once a day	never	2-3 times per week	never	2-3 times per week	never	more than once a day	once a day	No	No	Never	Never	Never	Advice to someone about their health	Never	Never	Checked	Checked	Checked		Very interested	2		Checked	Unchecked	Unchecked	Unchecked	Unchecked	Unchecked	Unchecked	Unchecked	Unchecked	Unchecked	Unchecked	Unchecked	Unchecked	Unchecked	Unchecked	Unchecked
106	106	2018-08-22	Unchecked	Unchecked	Checked	Checked	Unchecked		never	never	more than once a day	2-3 times per week	never	never	2-3 times per week	less than once weekly	more than once a day	never	No	No	Never	Never	Never	Never	Never	Never	Checked	Unchecked	Unchecked		Very interested	0	N/A	Unchecked	Unchecked	Unchecked	Unchecked	Unchecked	Unchecked	Unchecked	Unchecked	Unchecked	Unchecked	Unchecked	Unchecked	Unchecked	Unchecked	Unchecked	Unchecked
107	107	2018-08-22	Checked	Unchecked	Checked	Checked	Unchecked		more than once a day	never	more than once a day	2-3 times per week	less than once weekly	never	less than once weekly	less than once weekly	2-3 times per week	less than once weekly	No	No	Never	Never	Never	Never	Never	Never	Checked	Unchecked	Unchecked		Very interested	2		Unchecked	Unchecked	Unchecked	Unchecked	Unchecked	Checked	Unchecked	Unchecked	Unchecked	Unchecked	Unchecked	Checked	Unchecked	Unchecked	Unchecked	Unchecked
108	108	2018-08-22	Unchecked	Unchecked	Checked	Unchecked	Unchecked		never	never	more than once a day	never	never	never	less than once weekly	never	once a day	2-3 time per week	No	No	Never	Never	Never	Never	Never	Never	Checked	Unchecked	Checked		Very interested	0	N/A	Unchecked	Unchecked	Unchecked	Unchecked	Unchecked	Unchecked	Unchecked	Unchecked	Unchecked	Unchecked	Unchecked	Unchecked	Unchecked	Unchecked	Unchecked	Unchecked
109	109	2018-08-22	Unchecked	Unchecked	Checked	Unchecked	Unchecked		never	never	once weekly	never	never	never	once weekly	never	never	never	Yes	No	Never	Never	Never	Never	Never	Never	Checked	Unchecked	Unchecked		A little interested	2		Unchecked	Checked	Unchecked	Unchecked	Unchecked	Unchecked	Unchecked	Unchecked	Unchecked	Unchecked	Checked	Unchecked	Unchecked	Unchecked	Unchecked	Unchecked
110	110	2018-08-22	Unchecked	Unchecked	Unchecked	Unchecked	Checked		never	never	never	never	never	never	never	never	more than once a day	never	No	No	Never	Never	Never	Never	Never	Never	Checked	Unchecked	Unchecked		Not interested at all	1		Unchecked	Unchecked	Unchecked	Unchecked	Unchecked	Unchecked	Unchecked	Unchecked	Unchecked	Unchecked	Checked	Unchecked	Unchecked	Unchecked	Unchecked	Unchecked
111	111	2018-08-22	Unchecked	Checked	Checked	Unchecked	Unchecked		never	more than once a day	more than once a day	never	never	never	less than once weekly	never	more than once a day	less than once weekly	Yes	Yes	Never	Never	Never	Never	Never	Never	Checked	Checked	Checked		Not interested at all	2		Checked	Checked	Unchecked	Unchecked	Unchecked	Unchecked	Unchecked	Unchecked	Unchecked	Unchecked	Unchecked	Unchecked	Unchecked	Unchecked	Unchecked	Unchecked
112	112	2018-08-22	Unchecked	Unchecked	Checked	Checked	Unchecked		never	never	2-3 times per week	2-3 times per week	never	never	once weekly	once weekly	once a day	never	No	No	Never	Never	Never	Never	Never	Never	Checked	Unchecked	Checked		Not interested at all	0	N/A	Unchecked	Unchecked	Unchecked	Unchecked	Unchecked	Unchecked	Unchecked	Unchecked	Unchecked	Unchecked	Unchecked	Unchecked	Unchecked	Unchecked	Unchecked	Unchecked
113	113	2018-08-22	Unchecked	Unchecked	Checked	Checked	Unchecked		never	never	once a day	once a day	never	never	2-3 times per week	2-3 times per week	once a day	once a day	No	Yes	Never	Never	Never	Never	Never	Never	Checked	Unchecked	Unchecked		Very interested	1		Checked	Unchecked	Unchecked	Unchecked	Unchecked	Unchecked	Unchecked	Unchecked	Unchecked	Unchecked	Unchecked	Unchecked	Unchecked	Unchecked	Unchecked	Unchecked
114	114	2018-08-22	Checked	Checked	Checked	Unchecked	Unchecked		once a day	more than once a day	less than once weekly	never	2-3 times per week	less than once weekly	never	never	more than once a day	once weekly	No	Yes	Never	Never	Never	Never	Never	Never	Checked	Checked	Checked		Very interested	2		Unchecked	Unchecked	Unchecked	Unchecked	Unchecked	Unchecked	Unchecked	Unchecked	Unchecked	Unchecked	Checked	Checked	Unchecked	Unchecked	Unchecked	Unchecked
115	115	2018-08-22	Unchecked	Unchecked	Checked	Unchecked	Unchecked		never	never	more than once a day	never	never	never	once weekly	never	once a day	never	No	No	Never	Never	Never	Never	Never	Never	Checked	Checked	Unchecked		Very interested	0	N/A	Unchecked	Unchecked	Unchecked	Unchecked	Unchecked	Unchecked	Unchecked	Unchecked	Unchecked	Unchecked	Unchecked	Unchecked	Unchecked	Unchecked	Unchecked	Unchecked
116	116	2018-08-22	Checked	Unchecked	Checked	Checked	Unchecked		more than once a day	never	more than once a day	once a day	once a day	never	2-3 times per week	once a day	more than once a day	2-3 time per week	No	No	Never	Never	Never	Never	Never	Never	Checked	Checked	Checked		A little interested	0	N/A	Unchecked	Unchecked	Unchecked	Unchecked	Unchecked	Unchecked	Unchecked	Unchecked	Unchecked	Unchecked	Unchecked	Unchecked	Unchecked	Unchecked	Unchecked	Unchecked
117	117	2018-08-24	Checked	Unchecked	Checked	Checked	Unchecked		once a day	never	once a day	once weekly	less than once weekly	never	less than once weekly	less than once weekly	once a day	less than once weekly	No	No	Never	Never	Never	Never	Never	Never	Checked	Checked	Checked		A little interested	0	N/A	Unchecked	Unchecked	Unchecked	Unchecked	Unchecked	Unchecked	Unchecked	Unchecked	Unchecked	Unchecked	Unchecked	Unchecked	Unchecked	Unchecked	Unchecked	Unchecked
118	118	2018-08-24	Checked	Unchecked	Unchecked	Unchecked	Unchecked		more than once a day	never	never	never	less than once weekly	never	never	never	once a day	never	No	Yes	Never	Never	Never	Never	Never	Never	Checked	Unchecked	Unchecked		A little interested	0	N/A	Unchecked	Unchecked	Unchecked	Unchecked	Unchecked	Unchecked	Unchecked	Unchecked	Unchecked	Unchecked	Unchecked	Unchecked	Unchecked	Unchecked	Unchecked	Unchecked
119	119	2018-08-24	Checked	Checked	Checked	Unchecked	Unchecked		less than once weekly	2-3 times per week	more than once a day	never	less than once weekly	less than once weekly	less than once weekly	never	more than once a day	once a day	Yes	No	Never	Never	Never	Never	Never	Never	Checked	Checked	Unchecked		A little interested	3		Unchecked	Checked	Checked	Unchecked	Unchecked	Unchecked	Unchecked	Unchecked	Unchecked	Unchecked	Unchecked	Unchecked	Unchecked	Unchecked	Unchecked	Checked
120	120	2018-08-24	Checked	Unchecked	Checked	Checked	Unchecked		2-3 times per week	never	more than once a day	once a day	once weekly	never	2-3 times per week	once a day	more than once a day	never	No	Yes	Advice about your health	Never	Never	Both	Never	Never	Checked	Checked	Unchecked		Very interested	0	N/A	Unchecked	Unchecked	Unchecked	Unchecked	Unchecked	Unchecked	Unchecked	Unchecked	Unchecked	Unchecked	Unchecked	Unchecked	Unchecked	Unchecked	Unchecked	Unchecked
121	121	2018-08-24	Unchecked	Unchecked	Unchecked	Unchecked	Checked		never	never	never	never	never	never	never	never	once a day	never	No	No	Never	Never	Never	Never	Never	Never	Checked	Checked	Unchecked		Not interested at all	0	N/A	Unchecked	Unchecked	Unchecked	Unchecked	Unchecked	Unchecked	Unchecked	Unchecked	Unchecked	Unchecked	Unchecked	Unchecked	Unchecked	Unchecked	Unchecked	Unchecked
122	122	2018-08-24	Checked	Unchecked	Checked	Unchecked	Unchecked		more than once a day	never	more than once a day	never	2-3 times per week	never	2-3 times per week	never	more than once a day	2-3 time per week	No	No	Never	Never	Never	Both	Never	Never	Checked	Checked	Checked		A little interested	6		Unchecked	Checked	Checked	Unchecked	Checked	Checked	Unchecked	Unchecked	Checked	Unchecked	Unchecked	Unchecked	Unchecked	Unchecked	Unchecked	Unchecked
123	123	2018-08-24	Checked	Unchecked	Checked	Unchecked	Unchecked		2-3 times per week	never	more than once a day	never	less than once weekly	never	less than once weekly	never	more than once a day	less than once weekly	No	No	Never	Never	Never	Never	Never	Never	Checked	Unchecked	Unchecked		A little interested	0	N/A	Unchecked	Unchecked	Unchecked	Unchecked	Unchecked	Unchecked	Unchecked	Unchecked	Unchecked	Unchecked	Unchecked	Unchecked	Unchecked	Unchecked	Unchecked	Unchecked
124	124	2018-08-24	Checked	Unchecked	Unchecked	Unchecked	Unchecked		more than once a day	never	never	never	more than once a day	never	never	never	more than once a day	More than once a day	Yes	Yes	Never	Never	Never	Never	Never	Never	Checked	Checked	Checked		A little interested	0	N/A	Unchecked	Unchecked	Unchecked	Unchecked	Unchecked	Unchecked	Unchecked	Unchecked	Unchecked	Unchecked	Unchecked	Unchecked	Unchecked	Unchecked	Unchecked	Unchecked
125	125	2018-08-24	Checked	Unchecked	Unchecked	Unchecked	Unchecked		more than once a day	never	never	never	once weekly	never	never	never	once a day	once weekly	No	No	Never	Never	Never	Never	Never	Never	Checked	Unchecked	Unchecked		A little interested	3		Checked	Checked	Checked	Unchecked	Unchecked	Unchecked	Unchecked	Unchecked	Unchecked	Unchecked	Unchecked	Unchecked	Unchecked	Unchecked	Unchecked	Unchecked
126	126	2018-08-24	Checked	Unchecked	Unchecked	Unchecked	Unchecked		2-3 times per week	never	never	never	never	never	never	never	once a day	never	No	No	Never	Never	Never	Never	Never	Never	Checked	Unchecked	Checked		A little interested	0	N/A	Unchecked	Unchecked	Unchecked	Unchecked	Unchecked	Unchecked	Unchecked	Unchecked	Unchecked	Unchecked	Unchecked	Unchecked	Unchecked	Unchecked	Unchecked	Unchecked
127	127	2018-08-30	Checked	Unchecked	Checked	Checked	Unchecked		2-3 times per week	never	never	never	less than once weekly	never	never	never	more than once a day	More than once a day	No	Yes	Never	Never	Never	Never	Never	Never	Checked	Checked	Unchecked		Very interested	0	N/A	Unchecked	Unchecked	Unchecked	Unchecked	Unchecked	Unchecked	Unchecked	Unchecked	Unchecked	Unchecked	Unchecked	Unchecked	Unchecked	Unchecked	Unchecked	Unchecked
128	128	2018-08-30	Unchecked	Unchecked	Checked	Checked	Unchecked		never	never	once a day	once weekly	never	never	never	never	less than once weekly	less than once weekly	No	No	Never	Never	Never	Never	Never	Never	Checked	Unchecked	Unchecked		Very interested	1		Checked	Unchecked	Unchecked	Unchecked	Unchecked	Unchecked	Unchecked	Unchecked	Unchecked	Unchecked	Unchecked	Unchecked	Unchecked	Unchecked	Unchecked	Unchecked
129	129	2018-08-30	Checked	Unchecked	Checked	Checked	Unchecked		more than once a day	never	more than once a day	more than once a day	never	never	never	never	never	never	No	No	Never	Never	Never	Never	Never	Never	Checked	Unchecked	Unchecked		Very interested	0	N/A	Unchecked	Unchecked	Unchecked	Unchecked	Unchecked	Unchecked	Unchecked	Unchecked	Unchecked	Unchecked	Unchecked	Unchecked	Unchecked	Unchecked	Unchecked	Unchecked
130	130	2018-08-30	Checked	Checked	Checked	Checked	Unchecked		more than once a day	never	more than once a day	once weekly	less than once weekly	never	once weekly	never	more than once a day	More than once a day	Yes	Yes	Never	Never	Never	Never	Never	Never	Checked	Checked	Unchecked		Very interested	2		Checked	Checked	Unchecked	Unchecked	Unchecked	Unchecked	Unchecked	Unchecked	Unchecked	Unchecked	Unchecked	Unchecked	Unchecked	Unchecked	Unchecked	Unchecked
131	131	2018-08-30	Checked	Unchecked	Checked	Unchecked	Unchecked		2-3 times per week	never	2-3 times per week	never	once weekly	never	once weekly	never	more than once a day	2-3 time per week	No	Yes	Never	Never	Never	Both	Both	Never	Checked	Checked	Unchecked		A little interested	2		Unchecked	Unchecked	Unchecked	Unchecked	Unchecked	Checked	Unchecked	Unchecked	Unchecked	Unchecked	Unchecked	Unchecked	Unchecked	Unchecked	Unchecked	Unchecked
132	132	2018-08-30	Unchecked	Unchecked	Checked	Unchecked	Unchecked		never	never	once weekly	never	never	never	less than once weekly	never	more than once a day	never	No	No	Never	Never	Never	Never	Never	Never	Checked	Unchecked	Unchecked		A little interested	0	N/A	Unchecked	Unchecked	Unchecked	Unchecked	Unchecked	Unchecked	Unchecked	Unchecked	Unchecked	Unchecked	Unchecked	Unchecked	Unchecked	Unchecked	Unchecked	Unchecked
133	133	2018-08-30	Unchecked	Unchecked	Checked	Checked	Unchecked		never	never	more than once a day	2-3 times per week	never	never	more than once a day	never	more than once a day	More than once a day	No	No	Never	Never	Never	Never	Never	Never	Checked	Unchecked	Checked		A little interested	0	N/A	Unchecked	Unchecked	Unchecked	Unchecked	Unchecked	Unchecked	Unchecked	Unchecked	Unchecked	Unchecked	Unchecked	Unchecked	Unchecked	Unchecked	Unchecked	Unchecked
134	134	2018-08-30	Checked	Checked	Checked	Checked	Unchecked		more than once a day	once a day	more than once a day	more than once a day	once weekly	once weekly	once weekly	once weekly	more than once a day	2-3 time per week	No	No	Never	Never	Never	Both	Never	Never	Checked	Checked	Checked		Very interested	0	N/A	Unchecked	Unchecked	Unchecked	Unchecked	Unchecked	Unchecked	Unchecked	Unchecked	Unchecked	Unchecked	Unchecked	Unchecked	Unchecked	Unchecked	Unchecked	Unchecked
135	135	2018-08-30	Checked	Unchecked	Checked	Unchecked	Unchecked		more than once a day	never	2-3 times per week	never	once weekly	never	never	never	more than once a day	once weekly	No	No	Never	Never	Never	Never	Never	Never	Checked	Checked	Unchecked		A little interested	5		Checked	Checked	Checked	Checked	Checked	Unchecked	Unchecked	Unchecked	Unchecked	Unchecked	Unchecked	Unchecked	Unchecked	Unchecked	Unchecked	Unchecked
136	136	2018-08-31	Unchecked	Unchecked	Checked	Unchecked	Unchecked		never	never	more than once a day	never	never	never	less than once weekly	never	2-3 times per week	never	No	No	Never	Never	Never	Never	Never	Never	Checked	Unchecked	Unchecked		A little interested	0	N/A	Unchecked	Unchecked	Unchecked	Unchecked	Unchecked	Unchecked	Unchecked	Unchecked	Unchecked	Unchecked	Unchecked	Unchecked	Unchecked	Unchecked	Unchecked	Unchecked
137	137	2018-08-31	Checked	Checked	Checked	Checked	Unchecked		more than once a day	never	once a day	never	less than once weekly	less than once weekly	less than once weekly	less than once weekly	more than once a day	once weekly	Yes	Yes	Never	Never	Never	Never	Never	Never	Checked	Checked	Unchecked		A little interested	10		Checked	Checked	Checked	Checked	Checked	Unchecked	Unchecked	Unchecked	Unchecked	Unchecked	Unchecked	Unchecked	Unchecked	Unchecked	Unchecked	Unchecked
138	138	2018-08-31	Checked	Checked	Checked	Checked	Unchecked		2-3 times per week	2-3 times per week	once a day	once weekly	once weekly	less than once weekly	less than once weekly	less than once weekly	more than once a day	less than once weekly	No	No	Both	Never	Both	Both	Never	Both	Unchecked	Unchecked	Checked		A little interested	0	N/A	Unchecked	Unchecked	Unchecked	Unchecked	Unchecked	Unchecked	Unchecked	Unchecked	Unchecked	Unchecked	Unchecked	Unchecked	Unchecked	Unchecked	Unchecked	Unchecked
139	139	2018-08-31	Checked	Unchecked	Checked	Unchecked	Unchecked		more than once a day	never	more than once a day	never	never	never	never	never	once a day	less than once weekly	No	No	Never	Never	Never	Never	Never	Never	Checked	Unchecked	Unchecked		Not interested at all	0	N/A	Unchecked	Unchecked	Unchecked	Unchecked	Unchecked	Unchecked	Unchecked	Unchecked	Unchecked	Unchecked	Unchecked	Unchecked	Unchecked	Unchecked	Unchecked	Unchecked
140	140	2018-08-31	Unchecked	Unchecked	Unchecked	Unchecked	Checked		never	never	never	never	never	never	never	never	once a day	once a day	No	No	Never	Advice about a family member's Health	Never	Never	Advice about their family member's health	Never	Checked	Checked	Checked		A little interested	4		Unchecked	Unchecked	Unchecked	Unchecked	Unchecked	Unchecked	Unchecked	Unchecked	Unchecked	Unchecked	Checked	Checked	Checked	Checked	Unchecked	Unchecked
141	141	2018-09-04	Checked	Unchecked	Checked	Unchecked	Unchecked		more than once a day	never	more than once a day	2-3 times per week	2-3 times per week	never	less than once weekly	less than once weekly	more than once a day	never	No	Yes	Both	Never	Never	Both	Never	Never	Checked	Checked	Unchecked		Very interested	3		Checked	Checked	Unchecked	Unchecked	Unchecked	Unchecked	Unchecked	Unchecked	Unchecked	Unchecked	Unchecked	Unchecked	Unchecked	Unchecked	Unchecked	Unchecked
142	142	2018-09-04	Checked	Checked	Checked	Unchecked	Unchecked		more than once a day	once a day	more than once a day	never	less than once weekly	never	less than once weekly	never	more than once a day	More than once a day	No	Yes	Never	Never	Never	Never	Never	Never	Checked	Checked	Checked		Very interested	3		Checked	Checked	Checked	Unchecked	Unchecked	Unchecked	Unchecked	Unchecked	Unchecked	Unchecked	Unchecked	Unchecked	Unchecked	Unchecked	Unchecked	Unchecked
143	143	2018-09-04	Checked	Unchecked	Checked	Unchecked	Unchecked		more than once a day	never	more than once a day	never	more than once a day	never	more than once a day	never	more than once a day	More than once a day	No	Yes	Never	Never	Never	Both	Never	Never	Checked	Checked	Checked		A little interested	0	N/A	Unchecked	Unchecked	Unchecked	Unchecked	Unchecked	Unchecked	Unchecked	Unchecked	Unchecked	Unchecked	Unchecked	Unchecked	Unchecked	Unchecked	Unchecked	Unchecked
144	144	2018-09-04	Unchecked	Unchecked	Checked	Checked	Unchecked		never	never	2-3 times per week	2-3 times per week	never	never	less than once weekly	less than once weekly	less than once weekly	less than once weekly	No	No	Never	Never	Never	Never	Never	Never	Checked	Unchecked	Unchecked		A little interested	0	N/A	Unchecked	Unchecked	Unchecked	Unchecked	Unchecked	Unchecked	Unchecked	Unchecked	Unchecked	Unchecked	Unchecked	Unchecked	Unchecked	Unchecked	Unchecked	Unchecked
145	145	2018-09-04	Checked	Checked	Unchecked	Unchecked	Unchecked		2-3 times per week	less than once weekly	never	never	once weekly	never	never	never	once a day	less than once weekly	No	Yes	Never	Never	Never	Never	Never	Never	Checked	Unchecked	Checked		Very interested	0	N/A	Unchecked	Unchecked	Unchecked	Unchecked	Unchecked	Unchecked	Unchecked	Unchecked	Unchecked	Unchecked	Unchecked	Unchecked	Unchecked	Unchecked	Unchecked	Unchecked
146	146	2018-09-06	Checked	Unchecked	Checked	Unchecked	Unchecked		more than once a day	never	more than once a day	never	once a day	never	once weekly	never	less than once weekly	less than once weekly	No	No	Never	Never	Never	Never	Never	Never	Checked	Checked	Unchecked		Very interested	0	N/A	Unchecked	Unchecked	Unchecked	Unchecked	Unchecked	Unchecked	Unchecked	Unchecked	Unchecked	Unchecked	Unchecked	Unchecked	Unchecked	Unchecked	Unchecked	Unchecked
147	147	2018-09-06	Checked	Unchecked	Unchecked	Unchecked	Unchecked		once a day	never	never	never	less than once weekly	never	never	never	more than once a day	never	No	No	Never	Never	Never	Never	Never	Never	Checked	Unchecked	Unchecked		Not interested at all	0	N/A	Unchecked	Unchecked	Unchecked	Unchecked	Unchecked	Unchecked	Unchecked	Unchecked	Unchecked	Unchecked	Unchecked	Unchecked	Unchecked	Unchecked	Unchecked	Unchecked
148	148	2018-09-06	Checked	Unchecked	Checked	Unchecked	Unchecked		2-3 times per week	never	2-3 times per week	never	less than once weekly	never	less than once weekly	never	once a day	less than once weekly	No	No	Never	Never	Never	Never	Never	Never	Checked	Unchecked	Checked		Very interested	1		Checked	Unchecked	Unchecked	Unchecked	Unchecked	Unchecked	Unchecked	Unchecked	Unchecked	Unchecked	Unchecked	Unchecked	Unchecked	Unchecked	Unchecked	Unchecked
149	149	2018-09-06	Checked	Unchecked	Checked	Unchecked	Unchecked		once a day	never	once a day	never	less than once weekly	never	less than once weekly	never	more than once a day	less than once weekly	No	No	Never	Never	Never	Never	Never	Never	Checked	Unchecked	Unchecked		Not interested at all	2		Unchecked	Unchecked	Unchecked	Unchecked	Unchecked	Checked	Checked	Unchecked	Unchecked	Unchecked	Unchecked	Unchecked	Unchecked	Unchecked	Unchecked	Unchecked
150	150	2018-09-07	Checked	Unchecked	Checked	Checked	Unchecked		more than once a day	never	2-3 times per week	once weekly	once weekly	never	less than once weekly	once weekly	more than once a day	never	No	Yes	Both	Never	Never	Both	Never	Never	Checked	Checked	Checked		Very interested	0	N/A	Unchecked	Unchecked	Unchecked	Unchecked	Unchecked	Unchecked	Unchecked	Unchecked	Unchecked	Unchecked	Unchecked	Unchecked	Unchecked	Unchecked	Unchecked	Unchecked
151	151	2018-09-07	Checked	Unchecked	Checked	Checked	Unchecked		more than once a day	never	2-3 times per week	more than once a day	less than once weekly	never	less than once weekly	2-3 times per week	more than once a day	less than once weekly	No	Yes	Never	Never	Never	Never	Never	Never	Checked	Checked	Checked		A little interested	0	N/A	Unchecked	Unchecked	Unchecked	Unchecked	Unchecked	Unchecked	Unchecked	Unchecked	Unchecked	Unchecked	Unchecked	Unchecked	Unchecked	Unchecked	Unchecked	Unchecked
152	152	2018-09-07	Checked	Unchecked	Checked	Checked	Unchecked		more than once a day	never	more than once a day	once weekly	less than once weekly	never	less than once weekly	less than once weekly	more than once a day	2-3 time per week	Yes	Yes	Never	Both	Never	Never	Both	Never	Checked	Checked	Unchecked		Very interested	0	N/A	Unchecked	Unchecked	Unchecked	Unchecked	Unchecked	Unchecked	Unchecked	Unchecked	Unchecked	Unchecked	Unchecked	Unchecked	Unchecked	Unchecked	Unchecked	Unchecked
153	153	2018-09-07	Checked	Unchecked	Checked	Unchecked	Unchecked		less than once weekly	never	more than once a day	never	less than once weekly	never	once weekly	never	more than once a day	2-3 time per week	Yes	No	Advice about a family member's Health	Never	Never	Never	Never	Never	Checked	Checked	Unchecked		Very interested	3		Checked	Checked	Checked	Unchecked	Unchecked	Unchecked	Unchecked	Unchecked	Unchecked	Unchecked	Unchecked	Unchecked	Unchecked	Unchecked	Unchecked	Unchecked
154	154	2018-09-07	Checked	Unchecked	Checked	Checked	Unchecked		more than once a day	never	more than once a day	once weekly	once a day	never	once weekly	less than once weekly	more than once a day	never	Yes	No	Both	Never	Never	Both	Never	Never	Checked	Checked	Unchecked		Very interested	0	N/A	Unchecked	Unchecked	Unchecked	Unchecked	Unchecked	Unchecked	Unchecked	Unchecked	Unchecked	Unchecked	Unchecked	Unchecked	Unchecked	Unchecked	Unchecked	Unchecked
155	155	2018-09-07	Unchecked	Unchecked	Checked	Checked	Unchecked		never	never	once a day	once weekly	never	never	less than once weekly	less than once weekly	more than once a day	never	No	No	Never	Never	Never	Never	Never	Never	Checked	Unchecked	Checked		A little interested	0	N/A	Unchecked	Unchecked	Unchecked	Unchecked	Unchecked	Unchecked	Unchecked	Unchecked	Unchecked	Unchecked	Unchecked	Unchecked	Unchecked	Unchecked	Unchecked	Unchecked
156	156	2018-09-07	Unchecked	Unchecked	Unchecked	Unchecked	Checked		never	never	never	never	never	never	never	never	more than once a day	More than once a day	No	No	Never	Both	Never	Never	Never	Never	Checked	Unchecked	Checked		Very interested	20		Checked	Unchecked	Unchecked	Unchecked	Unchecked	Unchecked	Checked	Checked	Checked	Checked	Unchecked	Unchecked	Unchecked	Unchecked	Unchecked	Unchecked
157	157	2018-09-07	Unchecked	Unchecked	Checked	Checked	Unchecked		never	never	once a day	once a day	never	never	less than once weekly	less than once weekly	more than once a day	More than once a day	Yes	Yes	Never	Never	Never	Never	Never	Never	Checked	Checked	Unchecked		Very interested	1		Checked	Unchecked	Unchecked	Unchecked	Unchecked	Unchecked	Unchecked	Unchecked	Unchecked	Unchecked	Unchecked	Unchecked	Unchecked	Unchecked	Unchecked	Unchecked
158	158	2018-09-10	Checked	Unchecked	Checked	Unchecked	Unchecked		2-3 times per week	never	2-3 times per week	never	less than once weekly	never	once weekly	never	2-3 times per week	less than once weekly	No	No	Never	Never	Never	Never	Never	Never	Checked	Unchecked	Unchecked		A little interested	0	N/A	Unchecked	Unchecked	Unchecked	Unchecked	Unchecked	Unchecked	Unchecked	Unchecked	Unchecked	Unchecked	Unchecked	Unchecked	Unchecked	Unchecked	Unchecked	Unchecked
159	159	2018-09-10	Checked	Unchecked	Unchecked	Unchecked	Unchecked		more than once a day	never	never	never	once weekly	never	never	never	never	never	No	No	Never	Never	Never	Never	Never	Never	Checked	Unchecked	Unchecked		Not interested at all	0	N/A	Unchecked	Unchecked	Unchecked	Unchecked	Unchecked	Unchecked	Unchecked	Unchecked	Unchecked	Unchecked	Unchecked	Unchecked	Unchecked	Unchecked	Unchecked	Unchecked
160	160	2018-09-10	Unchecked	Unchecked	Checked	Checked	Unchecked		never	never	more than once a day	more than once a day	never	never	never	more than once a day	more than once a day	never	No	No	Never	Never	Never	Never	Never	Never	Checked	Unchecked	Unchecked		A little interested	0	N/A	Unchecked	Unchecked	Unchecked	Unchecked	Unchecked	Unchecked	Unchecked	Unchecked	Unchecked	Unchecked	Unchecked	Unchecked	Unchecked	Unchecked	Unchecked	Unchecked
161	161	2018-09-10	Checked	Unchecked	Checked	Unchecked	Unchecked		once a day	never	more than once a day	never	less than once weekly	never	never	never	more than once a day	More than once a day	No	Yes	Never	Never	Never	Never	Both	Never	Checked	Checked	Unchecked		A little interested	3		Checked	Checked	Unchecked	Unchecked	Unchecked	Unchecked	Unchecked	Checked	Unchecked	Unchecked	Unchecked	Unchecked	Unchecked	Unchecked	Unchecked	Unchecked
162	162	2018-09-10	Checked	Unchecked	Unchecked	Unchecked	Unchecked		once a day	never	never	never	once a day	never	never	never	more than once a day	once weekly	No	No	Advice about a family member's Health	Never	Never	Both	Never	Never	Checked	Unchecked	Unchecked		Very interested	0	N/A	Unchecked	Unchecked	Unchecked	Unchecked	Unchecked	Unchecked	Unchecked	Unchecked	Unchecked	Unchecked	Unchecked	Unchecked	Unchecked	Unchecked	Unchecked	Unchecked
163	163	2018-09-10	Checked	Unchecked	Checked	Checked	Unchecked		more than once a day	never	less than once weekly	less than once weekly	once a day	never	less than once weekly	less than once weekly	once a day	once a day	No	Yes	Never	Never	Never	Never	Never	Never	Checked	Unchecked	Unchecked		Very interested	7		Checked	Checked	Checked	Checked	Checked	Unchecked	Unchecked	Unchecked	Unchecked	Unchecked	Unchecked	Unchecked	Unchecked	Unchecked	Unchecked	Unchecked
164	164	2018-09-10	Checked	Checked	Checked	Checked	Unchecked		more than once a day	2-3 times per week	once a day	less than once weekly	2-3 times per week	less than once weekly	less than once weekly	less than once weekly	more than once a day	More than once a day	Yes	Yes	Never	Never	Never	Both	Never	Never	Checked	Unchecked	Unchecked		Very interested	0	N/A	Unchecked	Unchecked	Unchecked	Unchecked	Unchecked	Unchecked	Unchecked	Unchecked	Unchecked	Unchecked	Unchecked	Unchecked	Unchecked	Unchecked	Unchecked	Unchecked
165	165	2018-09-10	Unchecked	Unchecked	Checked	Unchecked	Unchecked		never	never	2-3 times per week	never	never	never	less than once weekly	never	once a day	never	No	No	Never	Never	Never	Never	Never	Never	Checked	Unchecked	Unchecked		Not interested at all	0	N/A	Unchecked	Unchecked	Unchecked	Unchecked	Unchecked	Unchecked	Unchecked	Unchecked	Unchecked	Unchecked	Unchecked	Unchecked	Unchecked	Unchecked	Unchecked	Unchecked
166	166	2018-09-10	Checked	Checked	Checked	Checked	Unchecked		once a day	more than once a day	more than once a day	once a day	once weekly	more than once a day	2-3 times per week	less than once weekly	once a day	once weekly	No	No	Never	Never	Never	Never	Never	Never	Checked	Unchecked	Checked		Very interested	0	N/A	Unchecked	Unchecked	Unchecked	Unchecked	Unchecked	Unchecked	Unchecked	Unchecked	Unchecked	Unchecked	Unchecked	Unchecked	Unchecked	Unchecked	Unchecked	Unchecked
167	167	2018-09-12	Checked	Unchecked	Checked	Checked	Unchecked		more than once a day	never	more than once a day	more than once a day	2-3 times per week	never	2-3 times per week	never	more than once a day	never	No	No	Never	Never	Never	Never	Never	Never	Checked	Unchecked	Unchecked		Unsure	1		Checked	Unchecked	Unchecked	Unchecked	Unchecked	Unchecked	Unchecked	Unchecked	Unchecked	Unchecked	Unchecked	Unchecked	Unchecked	Unchecked	Unchecked	Unchecked
168	168	2018-09-12	Checked	Unchecked	Checked	Checked	Unchecked		more than once a day	never	more than once a day	more than once a day	more than once a day	never	2-3 times per week	2-3 times per week	more than once a day	2-3 time per week	No	Yes	Advice about a family member's Health	Never	Never	Both	Never	Never	Checked	Unchecked	Unchecked		Very interested	2		Unchecked	Unchecked	Unchecked	Unchecked	Unchecked	Checked	Checked	Unchecked	Unchecked	Unchecked	Unchecked	Unchecked	Unchecked	Unchecked	Unchecked	Unchecked
169	169	2018-09-12	Checked	Unchecked	Checked	Checked	Unchecked		less than once weekly	never	once a day	once a day	less than once weekly	never	less than once weekly	less than once weekly	more than once a day	2-3 time per week	No	No	Never	Never	Never	Never	Never	Never	Checked	Unchecked	Checked		Very interested	0	N/A	Unchecked	Unchecked	Unchecked	Unchecked	Unchecked	Unchecked	Unchecked	Unchecked	Unchecked	Unchecked	Unchecked	Unchecked	Unchecked	Unchecked	Unchecked	Unchecked
170	170	2018-09-12	Checked	Checked	Checked	Checked	Unchecked		more than once a day	more than once a day	more than once a day	once weekly	less than once weekly	2-3 times per week	more than once a day	less than once weekly	more than once a day	never	No	No	Never	Never	Never	Never	Never	Never	Checked	Unchecked	Unchecked		Very interested	0	N/A	Unchecked	Unchecked	Unchecked	Unchecked	Unchecked	Unchecked	Unchecked	Unchecked	Unchecked	Unchecked	Unchecked	Unchecked	Unchecked	Unchecked	Unchecked	Unchecked
171	171	2018-09-14	Checked	Unchecked	Checked	Unchecked	Unchecked		more than once a day	never	more than once a day	never	more than once a day	never	more than once a day	never	more than once a day	More than once a day	No	Yes	Never	Never	Never	Never	Never	Never	Checked	Unchecked	Unchecked		Very interested	10		Unchecked	Unchecked	Checked	Checked	Checked	Checked	Checked	Unchecked	Unchecked	Unchecked	Unchecked	Unchecked	Unchecked	Unchecked	Unchecked	Unchecked
172	172	2018-09-14	Checked	Unchecked	Unchecked	Unchecked	Unchecked		more than once a day	never	never	never	more than once a day	never	never	never	more than once a day	once weekly	No	No	Never	Never	Never	Never	Never	Never	Checked	Unchecked	Unchecked		Unsure	2		Checked	Checked	Unchecked	Unchecked	Unchecked	Unchecked	Unchecked	Unchecked	Unchecked	Unchecked	Unchecked	Unchecked	Unchecked	Unchecked	Unchecked	Unchecked
173	173	2018-09-14	Checked	Unchecked	Checked	Checked	Unchecked		2-3 times per week	never	more than once a day	more than once a day	less than once weekly	never	once a day	more than once a day	more than once a day	less than once weekly	No	No	Never	Never	Never	Never	Never	Never	Checked	Unchecked	Checked		Very interested	2		Checked	Checked	Unchecked	Unchecked	Unchecked	Unchecked	Unchecked	Unchecked	Unchecked	Unchecked	Unchecked	Unchecked	Unchecked	Unchecked	Unchecked	Unchecked
174	174	2018-09-14	Checked	Unchecked	Checked	Unchecked	Unchecked		more than once a day	2-3 times per week	more than once a day	never	more than once a day	2-3 times per week	more than once a day	never	more than once a day	More than once a day	No	No	Never	Never	Never	Never	Never	Never	Checked	Checked	Checked		Very interested	5		Checked	Checked	Checked	Checked	Checked	Unchecked	Unchecked	Unchecked	Unchecked	Unchecked	Unchecked	Unchecked	Unchecked	Unchecked	Unchecked	Unchecked
175	175	2018-09-14	Checked	Unchecked	Unchecked	Unchecked	Unchecked		more than once a day	never	never	never	never	never	never	never	more than once a day	never	No	Yes	Advice about your health	Never	Never	Never	Never	Never	Checked	Checked	Checked		Very interested	1		Checked	Unchecked	Unchecked	Unchecked	Unchecked	Unchecked	Unchecked	Unchecked	Unchecked	Unchecked	Unchecked	Unchecked	Unchecked	Unchecked	Unchecked	Unchecked
176	176	2018-09-14	Checked	Unchecked	Unchecked	Unchecked	Unchecked		more than once a day	never	never	never	2-3 times per week	never	never	never	more than once a day	never	No	No	Never	Never	Never	Never	Never	Never	Checked	Unchecked	Unchecked		Not interested at all	0	N/A	Unchecked	Unchecked	Unchecked	Unchecked	Unchecked	Unchecked	Unchecked	Unchecked	Unchecked	Unchecked	Unchecked	Unchecked	Unchecked	Unchecked	Unchecked	Unchecked
177	177	2018-09-17	Checked	Unchecked	Checked	Unchecked	Unchecked		once a day	never	more than once a day	never	once a day	never	more than once a day	never	more than once a day	2-3 time per week	No	No	Never	Never	Never	Never	Never	Never	Checked	Checked	Unchecked		Very interested	2		Checked	Unchecked	Unchecked	Unchecked	Unchecked	Unchecked	Unchecked	Unchecked	Unchecked	Unchecked	Unchecked	Unchecked	Unchecked	Unchecked	Unchecked	Unchecked
178	178	2018-09-17	Checked	Unchecked	Checked	Unchecked	Unchecked		more than once a day	never	more than once a day	never	less than once weekly	never	less than once weekly	never	more than once a day	less than once weekly	No	Yes	Both	Never	Never	Both	Never	Never	Checked	Unchecked	Checked		Very interested	0	N/A	Unchecked	Unchecked	Unchecked	Unchecked	Unchecked	Unchecked	Unchecked	Unchecked	Unchecked	Unchecked	Unchecked	Unchecked	Unchecked	Unchecked	Unchecked	Unchecked
179	179	2018-09-17	Checked	Unchecked	Checked	Checked	Unchecked		once a day	never	once a day	once a day	once weekly	never	less than once weekly	less than once weekly	once weekly	never	No	Yes	Never	Never	Never	Never	Never	Never	Checked	Unchecked	Unchecked		Not interested at all	2		Checked	Checked	Unchecked	Unchecked	Unchecked	Unchecked	Unchecked	Unchecked	Unchecked	Unchecked	Unchecked	Unchecked	Unchecked	Unchecked	Unchecked	Unchecked
180	180	2018-09-17	Checked	Unchecked	Unchecked	Unchecked	Unchecked		once a day	never	never	never	once weekly	never	never	never	more than once a day	less than once weekly	No	Yes	Never	Never	Never	Never	Never	Never	Checked	Unchecked	Checked		Very interested	5		Unchecked	Checked	Checked	Checked	Checked	Checked	Unchecked	Unchecked	Unchecked	Unchecked	Unchecked	Unchecked	Unchecked	Unchecked	Unchecked	Unchecked
181	181	2018-09-17	Checked	Unchecked	Checked	Checked	Unchecked		2-3 times per week	never	once a day	2-3 times per week	less than once weekly	never	once weekly	once weekly	more than once a day	less than once weekly	No	Yes	Never	Never	Never	Advice to someone about their health	Never	Never	Checked	Checked	Unchecked		A little interested	4		Checked	Checked	Checked	Checked	Unchecked	Unchecked	Unchecked	Unchecked	Unchecked	Unchecked	Unchecked	Unchecked	Unchecked	Unchecked	Unchecked	Unchecked
182	182	2018-09-17	Unchecked	Unchecked	Unchecked	Unchecked	Checked		never	never	never	never	never	never	never	never	more than once a day	never	No	No	Never	Never	Never	Never	Never	Never	Checked	Checked	Unchecked		A little interested	0	N/A	Unchecked	Unchecked	Unchecked	Unchecked	Unchecked	Unchecked	Unchecked	Unchecked	Unchecked	Unchecked	Unchecked	Unchecked	Unchecked	Unchecked	Unchecked	Unchecked
183	183	2018-09-17	Unchecked	Unchecked	Unchecked	Unchecked	Checked		never	never	never	never	never	never	never	never	more than once a day	never	No	Yes	Never	Never	Never	Advice to someone about their health	Never	Never	Checked	Checked	Unchecked		A little interested	1		Checked	Unchecked	Unchecked	Unchecked	Unchecked	Unchecked	Unchecked	Unchecked	Unchecked	Unchecked	Unchecked	Unchecked	Unchecked	Unchecked	Unchecked	Unchecked
184	184	2018-09-17	Checked	Unchecked	Checked	Unchecked	Unchecked		once a day	never	once weekly	never	less than once weekly	never	less than once weekly	never	once a day	once a day	No	No	Never	Never	Never	Never	Never	Never	Checked	Unchecked	Unchecked		Very interested	0	N/A	Unchecked	Unchecked	Unchecked	Unchecked	Unchecked	Unchecked	Unchecked	Unchecked	Unchecked	Unchecked	Unchecked	Unchecked	Unchecked	Unchecked	Unchecked	Unchecked
185	185	2018-09-17	Checked	Unchecked	Checked	Checked	Unchecked		more than once a day	never	more than once a day	once a day	2-3 times per week	never	less than once weekly	less than once weekly	more than once a day	never	No	Yes	Never	Never	Never	Never	Never	Never	Checked	Unchecked	Checked		Very interested	0	N/A	Unchecked	Unchecked	Unchecked	Unchecked	Unchecked	Unchecked	Unchecked	Unchecked	Unchecked	Unchecked	Unchecked	Unchecked	Unchecked	Unchecked	Unchecked	Unchecked
186	186	2018-09-19	Checked	Unchecked	Checked	Checked	Unchecked		2-3 times per week	never	more than once a day	more than once a day	never	never	more than once a day	less than once weekly	2-3 times per week	never	No	No	Never	Never	Never	Never	Never	Never	Checked	Checked	Checked		Very interested	5		Checked	Checked	Checked	Checked	Checked	Unchecked	Unchecked	Unchecked	Unchecked	Unchecked	Unchecked	Unchecked	Unchecked	Unchecked	Unchecked	Unchecked
187	187	2018-09-19	Checked	Checked	Checked	Checked	Unchecked		once a day	once a day	once a day	once a day	once weekly	once weekly	once weekly	once weekly	more than once a day	More than once a day	No	No	Never	Never	Never	Never	Never	Never	Checked	Checked	Checked		Very interested	5		Checked	Checked	Checked	Unchecked	Unchecked	Unchecked	Unchecked	Unchecked	Unchecked	Unchecked	Unchecked	Unchecked	Unchecked	Unchecked	Unchecked	Unchecked
188	188	2018-09-19	Checked	Unchecked	Checked	Unchecked	Unchecked		once a day	never	once a day	never	more than once a day	never	more than once a day	never	more than once a day	More than once a day	No	No	Never	Never	Never	Never	Never	Never	Checked	Checked	Unchecked		Very interested	0	N/A	Unchecked	Unchecked	Unchecked	Unchecked	Unchecked	Unchecked	Unchecked	Unchecked	Unchecked	Unchecked	Unchecked	Unchecked	Unchecked	Unchecked	Unchecked	Unchecked
189	189	2018-09-21	Unchecked	Unchecked	Checked	Checked	Unchecked		never	never	more than once a day	once a day	never	never	less than once weekly	less than once weekly	more than once a day	never	No	Yes	Never	Never	Never	Never	Never	Never	Checked	Unchecked	Unchecked		Very interested	0	N/A	Unchecked	Unchecked	Unchecked	Unchecked	Unchecked	Unchecked	Unchecked	Unchecked	Unchecked	Unchecked	Unchecked	Unchecked	Unchecked	Unchecked	Unchecked	Unchecked
190	190	2018-09-21	Checked	Unchecked	Checked	Unchecked	Unchecked		more than once a day	never	2-3 times per week	never	more than once a day	never	more than once a day	never	more than once a day	never	No	Yes	Never	Never	Never	Both	Never	Never	Checked	Unchecked	Unchecked		A little interested	1		Checked	Unchecked	Unchecked	Unchecked	Unchecked	Unchecked	Unchecked	Unchecked	Unchecked	Unchecked	Unchecked	Unchecked	Unchecked	Unchecked	Unchecked	Unchecked
191	191	2018-09-21	Checked	Unchecked	Unchecked	Unchecked	Unchecked		more than once a day	never	never	never	never	never	never	never	once a day	never	No	No	Never	Never	Never	Never	Never	Never	Checked	Unchecked	Unchecked		Very interested	0	N/A	Unchecked	Unchecked	Unchecked	Unchecked	Unchecked	Unchecked	Unchecked	Unchecked	Unchecked	Unchecked	Unchecked	Unchecked	Unchecked	Unchecked	Unchecked	Unchecked
192	192	2018-09-21	Unchecked	Unchecked	Unchecked	Unchecked	Checked		never	never	never	never	never	never	never	never	more than once a day	never	No	No	Never	Never	Never	Never	Never	Never	Checked	Checked	Unchecked		Not interested at all	0	N/A	Unchecked	Unchecked	Unchecked	Unchecked	Unchecked	Unchecked	Unchecked	Unchecked	Unchecked	Unchecked	Unchecked	Unchecked	Unchecked	Unchecked	Unchecked	Unchecked
193	193	2018-09-21	Checked	Checked	Checked	Unchecked	Unchecked		more than once a day	less than once weekly	more than once a day	never	once a day	never	once weekly	never	more than once a day	less than once weekly	No	Yes	Never	Never	Never	Never	Never	Never	Checked	Checked	Checked		A little interested	0	N/A	Unchecked	Unchecked	Unchecked	Unchecked	Unchecked	Unchecked	Unchecked	Unchecked	Unchecked	Unchecked	Unchecked	Unchecked	Unchecked	Unchecked	Unchecked	Unchecked
194	194	2018-09-21	Unchecked	Unchecked	Checked	Unchecked	Unchecked		never	never	2-3 times per week	never	never	never	less than once weekly	never	more than once a day	never	No	Yes	Never	Never	Never	Both	Never	Never	Checked	Unchecked	Unchecked		Very interested	6		Checked	Checked	Checked	Checked	Checked	Unchecked	Unchecked	Unchecked	Unchecked	Unchecked	Unchecked	Unchecked	Unchecked	Unchecked	Unchecked	Unchecked
195	195	2018-09-24	Checked	Checked	Checked	Checked	Unchecked		more than once a day	once a day	more than once a day	less than once weekly	more than once a day	less than once weekly	more than once a day	less than once weekly	more than once a day	More than once a day	No	Yes	Both	Never	Never	Both	Never	Never	Checked	Checked	Checked		Very interested	0	N/A	Unchecked	Unchecked	Unchecked	Unchecked	Unchecked	Unchecked	Unchecked	Unchecked	Unchecked	Unchecked	Unchecked	Unchecked	Unchecked	Unchecked	Unchecked	Unchecked
196	196	2018-09-24	Checked	Unchecked	Checked	Checked	Unchecked		more than once a day	never	more than once a day	more than once a day	once weekly	never	2-3 times per week	once a day	more than once a day	2-3 time per week	No	No	Never	Never	Never	Never	Never	Never	Checked	Unchecked	Unchecked		Very interested	1		Unchecked	Unchecked	Unchecked	Unchecked	Unchecked	Checked	Unchecked	Unchecked	Unchecked	Unchecked	Unchecked	Unchecked	Unchecked	Unchecked	Unchecked	Unchecked
197	197	2018-09-24	Checked	Unchecked	Checked	Checked	Unchecked		more than once a day	never	more than once a day	more than once a day	once weekly	never	once weekly	once weekly	less than once weekly	less than once weekly	No	Yes	Advice about a family member's Health	Never	Never	Both	Never	Never	Checked	Unchecked	Unchecked		Very interested	3		Checked	Checked	Checked	Unchecked	Unchecked	Unchecked	Unchecked	Unchecked	Unchecked	Unchecked	Unchecked	Unchecked	Unchecked	Unchecked	Unchecked	Unchecked
198	198	2018-09-24	Checked	Unchecked	Checked	Checked	Unchecked		less than once weekly	never	more than once a day	more than once a day	2-3 times per week	never	never	never	more than once a day	never	No	No	Never	Never	Never	Never	Never	Never	Checked	Checked	Unchecked		Very interested	1		Unchecked	Unchecked	Unchecked	Unchecked	Unchecked	Unchecked	Unchecked	Unchecked	Unchecked	Unchecked	Checked	Unchecked	Unchecked	Unchecked	Unchecked	Unchecked
199	199	2018-09-24	Checked	Checked	Checked	Checked	Unchecked		more than once a day	once a day	once a day	once weekly	never	once a day	never	never	more than once a day	never	No	Yes	Never	Never	Never	Both	Never	Never	Checked	Unchecked	Unchecked		Very interested	0	N/A	Unchecked	Unchecked	Unchecked	Unchecked	Unchecked	Unchecked	Unchecked	Unchecked	Unchecked	Unchecked	Unchecked	Unchecked	Unchecked	Unchecked	Unchecked	Unchecked
200	200	2018-09-24	Unchecked	Unchecked	Checked	Unchecked	Unchecked		never	never	more than once a day	more than once a day	never	never	never	never	more than once a day	less than once weekly	Yes	No	Never	Never	Never	Never	Never	Never	Checked	Checked	Checked		Not interested at all	2		Checked	Checked	Unchecked	Unchecked	Unchecked	Unchecked	Unchecked	Unchecked	Unchecked	Unchecked	Unchecked	Unchecked	Unchecked	Unchecked	Unchecked	Unchecked
201	201	2018-09-24	Checked	Unchecked	Checked	Checked	Unchecked		once weekly	never	2-3 times per week	never	less than once weekly	never	less than once weekly	never	more than once a day	never	Yes	No	Never	Never	Never	Never	Never	Never	Checked	Unchecked	Unchecked		A little interested	0	N/A	Unchecked	Unchecked	Unchecked	Unchecked	Unchecked	Unchecked	Unchecked	Unchecked	Unchecked	Unchecked	Unchecked	Unchecked	Unchecked	Unchecked	Unchecked	Unchecked
[truncated: 26 more columns]

## Sheet: work space
Record ID	participant ID	Date of interview	1.) Which of these do you use? (choice=Facebook)	1.) Which of these do you use? (choice=Twitter)	1.) Which of these do you use? (choice=Instagram)	1.) Which of these do you use? (choice=Snapchat)	1.) Which of these do you use? (choice=None)	Other	Look at Facebook	Twitter	Instagram	Snapchat		Facebook	Twitter	Instagram	Snapchat		Check your email	Send Email		5.) Have you ever participated in a listserv or an email group (like Yahoo group)?	6.) Have you ever participated in a Facebook group?	Facebook group	Email group	Listserv	Facebook group	Email group	Listsrv	8.) What device or devices do you use to access the internet? (circle all that apply) (choice=Cell phone)	8.) What device or devices do you use to access the internet? (circle all that apply) (choice=Computer)	8.) What device or devices do you use to access the internet? (circle all that apply) (choice=Tablet)	Other	9.)Let's say that we are starting a Facebook group or a Listserv for mothers of babies that are the same age as your baby. There would be a health care professional who would log on once every weekday to answer questions and post some information about your baby's development and safety. How interested would you be in joining that kind of group?		10.) Let's say that we are recruiting for a study and you are going to be in it and we are looking for other mothers with infants under 6 months of age. How many other mothers do you know who live in this area, and who you would be comfortable inviting to the study?	N/A	friend (choice=contact 1)	friend (choice=contact 2)	friend (choice=contact 3)	friend (choice=contact 4)	friend (choice=contact 5)	family member (choice=contact 1)	family member (choice=contact 2)	family member (choice=contact 3)	family member (choice=contact 4)	family member (choice=contact 5)	neighbor (choice=contact 1)	neighbor (choice=contact 2)
1	1	2018-08-22	0	0	0	0	0		more than once a day	never	more than once a day	never		less than once weekly	never	more than once a day	never		more than once a day	once weekly		No	Yes	Advice about your health	Never	Advice about your health	Both	Never	Both	Checked	Unchecked	Unchecked		Unsure		0	N/A	Unchecked	Unchecked	Unchecked	Unchecked	Unchecked	Unchecked	Unchecked	Unchecked	Unchecked	Unchecked	Unchecked	Unchecked
2	2	2018-08-22	0	0	0	0	0		more than once a day	more than once a day	more than once a day	more than once a day		2-3 times per week	2-3 times per week	less than once weekly	more than once a day		more than once a day	never		No	No	Advice about your health	Never	Never	Never	Never	Never	Checked	Unchecked	Unchecked		Very interested		0		Unchecked	Checked	Unchecked	Unchecked	Unchecked	Checked	Unchecked	Unchecked	Unchecked	Unchecked	Unchecked	Unchecked
3	3	2018-08-22	0	0	0	0	0		more than once a day	never	never	never		more than once a day	never	never	never		more than once a day	less than once weekly		No	Yes	Never	Never	Never	Never	Never	Never	Checked	Unchecked	Unchecked		Very interested		0		Checked	Unchecked	Unchecked	Unchecked	Unchecked	Unchecked	Unchecked	Unchecked	Unchecked	Unchecked	Unchecked	Unchecked
4	4	2018-08-23	0	0	0	0	0		once a day	never	never	never		2-3 times per week	never	never	never		2-3 times per week	less than once weekly		No	Yes	Advice about your health	Never	Never	Advice about their family member's health	Never	Never	Checked	Checked	Unchecked		A little interested		0		Checked	Unchecked	Checked	Unchecked	Unchecked	Unchecked	Checked	Unchecked	Unchecked	Unchecked	Unchecked	Unchecked
5	5	2018-08-23	0	0	0	0	0		once a day	never	more than once a day	more than once a day		once a day	never	more than once a day	2-3 times per week		once a day	once a day		Yes	Yes	Both	Both	Never	Both	Both	Never	Checked	Checked	Unchecked		Very interested		0		Unchecked	Unchecked	Unchecked	Unchecked	Unchecked	Checked	Unchecked	Unchecked	Unchecked	Unchecked	Unchecked	Unchecked
6	6	2018-08-23	0	0	0	0	0		once weekly	never	never	once weekly		less than once weekly	never	never	once a day		less than once weekly	never		No	Yes	Both	Never	Never	Never	Never	Never	Checked	Unchecked	Unchecked		A little interested		0	N/A	Unchecked	Unchecked	Unchecked	Unchecked	Unchecked	Unchecked	Unchecked	Unchecked	Unchecked	Unchecked	Unchecked	Unchecked
7	7	2018-08-23	0	0	0	0	0		2-3 times per week	2-3 times per week	2-3 times per week	2-3 times per week		2-3 times per week	2-3 times per week	2-3 times per week	2-3 times per week		once a day	less than once weekly		No	Yes	Both	Never	Never	Never	Never	Never	Checked	Unchecked	Unchecked		A little interested		0		Checked	Unchecked	Unchecked	Unchecked	Unchecked	Unchecked	Unchecked	Unchecked	Unchecked	Unchecked	Unchecked	Unchecked
8	8	2018-08-23	0	0	0	0	0		less than once weekly	never	never	never		less than once weekly	never	never	never		less than once weekly	never		No	Yes	Both	Never	Never	Both	Never	Never	Checked	Unchecked	Unchecked		A little interested		0		Checked	Unchecked	Unchecked	Unchecked	Unchecked	Unchecked	Checked	Unchecked	Unchecked	Unchecked	Unchecked	Unchecked
9	9	2018-08-23	0	0	0	0	0		more than once a day	never	never	more than once a day		more than once a day	never	never	more than once a day		2-3 times per week	never		No	Yes	Both	Never	Never	Both	Never	Never	Checked	Unchecked	Unchecked		Very interested		0		Unchecked	Checked	Unchecked	Unchecked	Unchecked	Checked	Unchecked	Unchecked	Unchecked	Unchecked	Unchecked	Unchecked
10	10	2018-08-23	0	0	0	0	0		more than once a day	more than once a day	never	2-3 times per week		once weekly	more than once a day	never	less than once weekly		once a day	never		No	Yes	Both	Never	Never	Both	Never	Never	Checked	Unchecked	Unchecked		A little interested		0	N/A	Unchecked	Unchecked	Unchecked	Unchecked	Unchecked	Unchecked	Unchecked	Unchecked	Unchecked	Unchecked	Unchecked	Unchecked
11	11	2018-08-23	0	0	0	0	0		never	never	once a day	never		never	never	never	less than once weekly		more than once a day	never		Yes	Yes	Never	Advice about your health	Never	Never	Never	Never	Checked	Unchecked	Unchecked		A little interested		0	N/A	Unchecked	Unchecked	Unchecked	Unchecked	Unchecked	Unchecked	Unchecked	Unchecked	Unchecked	Unchecked	Unchecked	Unchecked
12	12	2018-08-29	0	0	0	0	0		more than once a day	never	more than once a day	never		less than once weekly	never	2-3 times per week	never		more than once a day	less than once weekly		No	Yes	Never	Never	Never	Both	Never	Never	Checked	Unchecked	Unchecked		Very interested		0		Checked	Checked	Checked	Checked	Checked	Unchecked	Unchecked	Unchecked	Unchecked	Unchecked	Unchecked	Unchecked
13	13	2018-08-29	0	0	0	0	0		more than once a day	never	once weekly	never		more than once a day	never	less than once weekly	never		once a day	once weekly		No	Yes	Both	Never	Never	Both	Never	Never	Checked	Unchecked	Unchecked		Very interested		0		Unchecked	Unchecked	Unchecked	Unchecked	Unchecked	Checked	Checked	Unchecked	Unchecked	Unchecked	Unchecked	Unchecked
14	14	2018-08-29	0	0	0	0	0		2-3 times per week	never	more than once a day	never		less than once weekly	never	once a day	never		once a day	never		No	Yes	Both	Never	Never	Both	Never	Never	Checked	Checked	Unchecked		Very interested		0		Unchecked	Checked	Unchecked	Unchecked	Unchecked	Checked	Unchecked	Unchecked	Unchecked	Unchecked	Unchecked	Unchecked
15	15	2018-08-29	0	0	0	0	0		more than once a day	more than once a day	2-3 times per week	once a day		once a day	more than once a day	2-3 times per week	more than once a day		2-3 times per week	never		No	Yes	Both	Never	Never	Both	Never	Never	Checked	Unchecked	Unchecked		Very interested		0		Checked	Unchecked	Unchecked	Unchecked	Unchecked	Unchecked	Unchecked	Unchecked	Unchecked	Unchecked	Unchecked	Unchecked
16	16	2018-09-13	0	0	0	0	0		2-3 times per week	never	never	never		2-3 times per week	never	never	never		more than once a day	More than once a day		No	No	Never	Never	Never	Never	Never	Never	Checked	Unchecked	Unchecked		A little interested		0	N/A	Unchecked	Unchecked	Unchecked	Unchecked	Unchecked	Unchecked	Unchecked	Unchecked	Unchecked	Unchecked	Unchecked	Unchecked
17	17	2018-09-13	0	0	0	0	0		once weekly	never	more than once a day	2-3 times per week		less than once weekly	never	less than once weekly	less than once weekly		more than once a day	less than once weekly		No	Yes	Never	Never	Never	Never	Never	Never	Checked	Checked	Unchecked		Very interested		0		Unchecked	Unchecked	Unchecked	Unchecked	Unchecked	Checked	Unchecked	Unchecked	Unchecked	Unchecked	Unchecked	Unchecked
18	18	2018-09-13	0	0	0	0	0		2-3 times per week	less than once weekly	more than once a day	once a day		less than once weekly	never	once a day	once a day		more than once a day	2-3 time per week		Yes	Yes	Never	Never	Never	Never	Never	Never	Checked	Unchecked	Unchecked		Very interested		0		Checked	Checked	Checked	Checked	Checked	Unchecked	Unchecked	Unchecked	Unchecked	Unchecked	Unchecked	Unchecked
19	19	2018-09-13	0	0	0	0	0		more than once a day	never	more than once a day	more than once a day		once a day	never	once a day	once a day		more than once a day	less than once weekly		No	Yes	Both	Never	Never	Both	Never	Never	Checked	Unchecked	Unchecked		Very interested		0		Checked	Checked	Checked	Checked	Checked	Unchecked	Unchecked	Unchecked	Unchecked	Unchecked	Unchecked	Unchecked
20	20	2018-09-14	0	0	0	0	0		never	more than once a day	more than once a day	more than once a day		never	2-3 times per week	2-3 times per week	2-3 times per week		once a day	never		No	No	Never	Never	Never	Never	Never	Never	Checked	Unchecked	Unchecked		A little interested		0		Checked	Checked	Unchecked	Unchecked	Unchecked	Unchecked	Unchecked	Unchecked	Unchecked	Unchecked	Unchecked	Unchecked
21	21	2018-09-14	0	0	0	0	0		never	never	never	never		never	never	never	never		more than once a day	never		No	No	Never	Never	Never	Never	Never	Never	Checked	Unchecked	Unchecked		A little interested		0	N/A	Unchecked	Unchecked	Unchecked	Unchecked	Unchecked	Unchecked	Unchecked	Unchecked	Unchecked	Unchecked	Unchecked	Unchecked
22	22	2018-09-14	0	0	0	0	0		once weekly	never	never	never		once weekly	never	never	never		2-3 times per week	never		No	No	Never	Never	Never	Both	Never	Never	Checked	Unchecked	Unchecked		Very interested		0	N/A	Unchecked	Unchecked	Unchecked	Unchecked	Unchecked	Unchecked	Unchecked	Unchecked	Unchecked	Unchecked	Unchecked	Unchecked
23	23	2018-09-14	0	0	0	0	0		never	never	less than once weekly	never		never	never	less than once weekly	never		once a day	less than once weekly		No	No	Never	Never	Never	Never	Never	Never	Checked	Unchecked	Unchecked		A little interested		0		Checked	Unchecked	Unchecked	Unchecked	Unchecked	Unchecked	Unchecked	Unchecked	Unchecked	Unchecked	Unchecked	Unchecked
24	24	2018-09-14	0	0	0	0	0		2-3 times per week	once a day	once a day	less than once weekly		less than once weekly	once a day	less than once weekly	less than once weekly		once a day	never		No	Yes	Both	Never	Never	Both	Never	Never	Checked	Unchecked	Unchecked		Very interested		0		Checked	Checked	Unchecked	Unchecked	Unchecked	Unchecked	Unchecked	Unchecked	Unchecked	Unchecked	Unchecked	Unchecked
25	25	2018-09-17	0	0	0	0	0		more than once a day	never	more than once a day	once weekly		less than once weekly	never	2-3 times per week	once a day		once a day	once a day		No	Yes	Both	Never	Never	Both	Never	Never	Checked	Unchecked	Unchecked		Very interested		0		Checked	Checked	Unchecked	Unchecked	Unchecked	Unchecked	Unchecked	Unchecked	Unchecked	Unchecked	Unchecked	Unchecked
26	26	2018-09-17	0	0	0	0	0		more than once a day	never	never	never		more than once a day	never	never	never		once a day	never		No	Yes	Both	Never	Never	Both	Never	Never	Checked	Unchecked	Unchecked		Very interested		0		Checked	Unchecked	Unchecked	Unchecked	Unchecked	Unchecked	Unchecked	Unchecked	Unchecked	Unchecked	Unchecked	Unchecked
27	27	2018-09-17	0	0	0	0	0		more than once a day	never	more than once a day	never		more than once a day	never	more than once a day	never		more than once a day	never		No	Yes	Both	Never	Never	Both	Never	Never	Checked	Unchecked	Unchecked		Very interested		0	N/A	Unchecked	Unchecked	Unchecked	Unchecked	Unchecked	Unchecked	Unchecked	Unchecked	Unchecked	Unchecked	Unchecked	Unchecked
28	28	2018-09-20	0	0	0	0	0		never	never	more than once a day	never		never	never	once weekly	never		more than once a day	never		No	No	Never	Never	Never	Never	Never	Never	Checked	Unchecked	Unchecked		A little interested		0	N/A	Unchecked	Unchecked	Unchecked	Unchecked	Unchecked	Unchecked	Unchecked	Unchecked	Unchecked	Unchecked	Unchecked	Unchecked
29	29	2018-09-20	0	0	0	0	0		more than once a day	never	more than once a day	never		2-3 times per week	never	2-3 times per week	never		more than once a day	2-3 time per week		Yes	Yes	Never	Never	Never	Advice to someone about their health	Advice to someone about their health	Advice to someone about their health	Checked	Unchecked	Unchecked		Very interested		0	N/A	Unchecked	Unchecked	Unchecked	Unchecked	Unchecked	Unchecked	Unchecked	Unchecked	Unchecked	Unchecked	Unchecked	Unchecked
30	30	2018-09-20	0	0	0	0	0		less than once weekly	never	never	never		less than once weekly	never	never	never		once weekly	never		No	No	Never	Never	Never	Never	Never	Never	Unchecked	Checked	Unchecked		A little interested		0	N/A	Unchecked	Unchecked	Unchecked	Unchecked	Unchecked	Unchecked	Unchecked	Unchecked	Unchecked	Unchecked	Unchecked	Unchecked
31	31	2018-09-20	0	0	0	0	0		more than once a day	never	once weekly	never		less than once weekly	never	less than once weekly	never		more than once a day	once weekly		Yes	No	Never	Both	Never	Never	Both	Never	Checked	Unchecked	Unchecked		Very interested		0	N/A	Unchecked	Unchecked	Unchecked	Unchecked	Unchecked	Unchecked	Unchecked	Unchecked	Unchecked	Unchecked	Unchecked	Unchecked
32	32	2018-09-20	0	0	0	0	0		more than once a day	never	more than once a day	more than once a day		more than once a day	never	more than once a day	more than once a day		more than once a day	never		No	Yes	Both	Never	Never	Both	Never	Never	Checked	Unchecked	Unchecked		A little interested		0		Checked	Checked	Unchecked	Unchecked	Unchecked	Unchecked	Unchecked	Checked	Unchecked	Unchecked	Unchecked	Unchecked
33	33	2018-09-20	0	0	0	0	0		less than once weekly	never	never	never		less than once weekly	never	never	never		more than once a day	never		Yes	Yes	Both	Both	Never	Both	Both	Never	Checked	Checked	Unchecked		Very interested		0		Checked	Checked	Unchecked	Unchecked	Unchecked	Unchecked	Unchecked	Unchecked	Unchecked	Unchecked	Unchecked	Unchecked
34	34	2018-09-20	0	0	0	0	0		once weekly	more than once a day	more than once a day	2-3 times per week		once weekly	more than once a day	more than once a day	2-3 times per week		more than once a day	never		No	Yes	Both	Never	Never	Both	Never	Never	Checked	Unchecked	Unchecked		A little interested		0	N/A	Unchecked	Unchecked	Unchecked	Unchecked	Unchecked	Unchecked	Unchecked	Unchecked	Unchecked	Unchecked	Unchecked	Unchecked
35	35	2018-09-21	0	0	0	0	0		more than once a day	never	never	never		less than once weekly	never	never	never		more than once a day	2-3 time per week		Yes	Yes	Never	Advice about a family member's Health	Advice about a family member's Health	Both	Both	Both	Checked	Unchecked	Unchecked		A little interested		0		Checked	Checked	Checked	Checked	Checked	Unchecked	Unchecked	Unchecked	Unchecked	Unchecked	Unchecked	Unchecked
36	36	2018-09-21	0	0	0	0	0		more than once a day	never	more than once a day	never		less than once weekly	never	once weekly	never		more than once a day	2-3 time per week		No	Yes	Advice about a family member's Health	Never	Never	Both	Never	Never	Checked	Checked	Checked		Very interested		0		Checked	Checked	Checked	Checked	Checked	Unchecked	Unchecked	Unchecked	Unchecked	Unchecked	Unchecked	Unchecked
37	37	2018-09-24	0	0	0	0	0		more than once a day	never	once a day	once weekly		once weekly	never	less than once weekly	less than once weekly		more than once a day	never		No	No	Never	Never	Never	Never	Never	Never	Checked	Unchecked	Unchecked		A little interested		0		Unchecked	Unchecked	Unchecked	Unchecked	Unchecked	Checked	Checked	Checked	Checked	Checked	Unchecked	Unchecked
38	38	2018-09-24	0	0	0	0	0		once a day	never	never	never		never	never	never	never		2-3 times per week	2-3 time per week		No	No	Never	Never	Never	Never	Never	Never	Checked	Unchecked	Unchecked		Not interested at all		0	N/A	Unchecked	Unchecked	Unchecked	Unchecked	Unchecked	Unchecked	Unchecked	Unchecked	Unchecked	Unchecked	Unchecked	Unchecked
39	39	2018-09-24	0	0	0	0	0		more than once a day	never	more than once a day	never		less than once weekly	never	less than once weekly	never		more than once a day	less than once weekly		No	No	Never	Never	Never	Never	Never	Never	Checked	Unchecked	Unchecked		Very interested		0		Unchecked	Unchecked	Unchecked	Unchecked	Unchecked	Checked	Unchecked	Unchecked	Unchecked	Unchecked	Unchecked	Unchecked
40	40	2018-09-25	0	0	0	0	0		never	never	once a day	more than once a day		never	never	less than once weekly	2-3 times per week		once a day	2-3 time per week		No	No	Never	Never	Never	Never	Never	Never	Checked	Unchecked	Unchecked		Not interested at all		0		Unchecked	Unchecked	Unchecked	Unchecked	Unchecked	Checked	Unchecked	Unchecked	Unchecked	Unchecked	Unchecked	Unchecked
41	41	2018-09-25	0	0	0	0	0		2-3 times per week	never	never	never		less than once weekly	never	never	never		once a day	less than once weekly		No	Yes	Both	Never	Never	Never	Never	Never	Checked	Unchecked	Unchecked		A little interested		0	N/A	Unchecked	Unchecked	Unchecked	Unchecked	Unchecked	Unchecked	Unchecked	Unchecked	Unchecked	Unchecked	Unchecked	Unchecked
42	42	2018-09-25	0	0	0	0	0		never	more than once a day	more than once a day	never		never	once weekly	once a day	never		more than once a day	never		No	No	Never	Never	Never	Never	Never	Never	Checked	Unchecked	Unchecked		A little interested		0		Unchecked	Unchecked	Unchecked	Unchecked	Unchecked	Checked	Checked	Unchecked	Unchecked	Unchecked	Unchecked	Unchecked
43	43	2018-09-26	0	0	0	0	0		once a day	never	once a day	2-3 times per week		less than once weekly	never	once a day	2-3 times per week		more than once a day	less than once weekly		No	Yes	Both	Never	Never	Both	Never	Never	Checked	Checked	Unchecked		Very interested		0		Unchecked	Unchecked	Checked	Unchecked	Unchecked	Checked	Checked	Unchecked	Unchecked	Unchecked	Unchecked	Unchecked
44	44	2018-09-26	1	0	0	0	0		2-3 times per week	more than once a day	more than once a day	never		less than once weekly	once a day	more than once a day	never		once a day	2-3 time per week		No	Yes	Both	Never	Never	Both	Never	Never	Checked	Checked	Unchecked		A little interested		0		Checked	Unchecked	Unchecked	Unchecked	Unchecked	Unchecked	Checked	Unchecked	Unchecked	Unchecked	Unchecked	Unchecked
45	45	2018-09-26	1	0	0	0	0		never	never	2-3 times per week	once a day		never	never	less than once weekly	less than once weekly		once weekly	never		No	No	Never	Never	Never	Never	Never	Never	Checked	Unchecked	Unchecked		A little interested		0	N/A	Unchecked	Unchecked	Unchecked	Unchecked	Unchecked	Unchecked	Unchecked	Unchecked	Unchecked	Unchecked	Unchecked	Unchecked
46	46	2018-09-26	1	0	0	0	0		more than once a day	once a day	once a day	more than once a day		less than once weekly	2-3 times per week	2-3 times per week	more than once a day		once a day	never		No	Yes	Both	Never	Never	Both	Never	Never	Checked	Checked	Unchecked		Very interested		0		Unchecked	Unchecked	Unchecked	Unchecked	Unchecked	Checked	Checked	Checked	Checked	Unchecked	Unchecked	Unchecked
47	47	2018-09-26	1	0	0	0	0		more than once a day	more than once a day	never	never		more than once a day	more than once a day	never	never		once a day	2-3 time per week		No	Yes	Advice about a family member's Health	Never	Never	Never	Never	Never	Checked	Unchecked	Unchecked		A little interested		0	N/A	Unchecked	Unchecked	Unchecked	Unchecked	Unchecked	Unchecked	Unchecked	Unchecked	Unchecked	Unchecked	Unchecked	Unchecked
48	48	2018-09-26	1	0	0	0	0		more than once a day	never	never	never		more than once a day	never	never	never		more than once a day	less than once weekly		No	Yes	Both	Never	Never	Both	Never	Never	Checked	Unchecked	Unchecked		Very interested		0		Checked	Checked	Unchecked	Unchecked	Unchecked	Unchecked	Unchecked	Unchecked	Unchecked	Unchecked	Unchecked	Unchecked
49	49	2018-09-27	1	0	0	0	0		once weekly	never	2-3 times per week	never		less than once weekly	never	once weekly	never		once a day	never		No	Yes	Both	Never	Never	Never	Never	Never	Checked	Unchecked	Unchecked		A little interested		0		Unchecked	Unchecked	Unchecked	Unchecked	Unchecked	Unchecked	Unchecked	Unchecked	Unchecked	Unchecked	Unchecked	Unchecked
50	50	2018-09-27	1	0	0	0	0		once a day	never	never	once a day		more than once a day	never	never	2-3 times per week		more than once a day	less than once weekly		No	Yes	Both	Never	Never	Both	Never	Never	Checked	Checked	Unchecked		Very interested		0		Unchecked	Checked	Unchecked	Unchecked	Unchecked	Checked	Unchecked	Unchecked	Unchecked	Unchecked	Unchecked	Unchecked
51	51	2018-09-27	1	0	0	0	0		less than once weekly	never	2-3 times per week	more than once a day		less than once weekly	never	2-3 times per week	once a day		2-3 times per week	never		No	Yes	Never	Never	Never	Both	Never	Never	Checked	Unchecked	Unchecked		Very interested		0	N/A	Unchecked	Unchecked	Unchecked	Unchecked	Unchecked	Unchecked	Unchecked	Unchecked	Unchecked	Unchecked	Unchecked	Unchecked
52	52	2018-09-27	1	0	0	0	0		2-3 times per week	more than once a day	once a day	never		once weekly	once a day	more than once a day	never		more than once a day	once weekly		No	Yes	Both	Never	Never	Both	Never	Never	Checked	Unchecked	Unchecked		A little interested		0	N/A	Unchecked	Unchecked	Unchecked	Unchecked	Unchecked	Unchecked	Unchecked	Unchecked	Unchecked	Unchecked	Unchecked	Unchecked
53	53	2018-09-27	1	0	0	0	0		more than once a day	never	never	never		more than once a day	never	never	never		more than once a day	2-3 time per week		Yes	Yes	Both	Never	Both	Both	Never	Both	Checked	Checked	Unchecked		A little interested		0		Checked	Unchecked	Unchecked	Unchecked	Unchecked	Unchecked	Unchecked	Unchecked	Unchecked	Unchecked	Unchecked	Unchecked
54	54	2018-09-27	1	0	0	0	0		never	never	never	never		never	never	never	never		2-3 times per week	less than once weekly		No	No	Never	Never	Never	Never	Never	Never	Checked	Unchecked	Unchecked		A little interested		0	N/A	Unchecked	Unchecked	Unchecked	Unchecked	Unchecked	Unchecked	Unchecked	Unchecked	Unchecked	Unchecked	Unchecked	Unchecked
55	55	2018-09-27	1	0	0	0	0		2-3 times per week	never	2-3 times per week	never		2-3 times per week	never	2-3 times per week	never		once a day	2-3 time per week		No	Yes	Advice about your health	Never	Never	Advice to someone about their health	Never	Never	Checked	Unchecked	Unchecked		Very interested		0		Checked	Checked	Unchecked	Unchecked	Unchecked	Unchecked	Unchecked	Unchecked	Unchecked	Unchecked	Unchecked	Unchecked
56	56	2018-09-27	1	0	0	0	0		2-3 times per week	never	never	once a day		2-3 times per week	never	never	more than once a day		2-3 times per week	never		No	Yes	Both	Never	Never	Both	Never	Never	Checked	Unchecked	Unchecked		A little interested		0	N/A	Unchecked	Unchecked	Unchecked	Unchecked	Unchecked	Unchecked	Unchecked	Unchecked	Unchecked	Unchecked	Unchecked	Unchecked
57	57	2018-09-27	1	0	0	0	0		more than once a day	more than once a day	more than once a day	more than once a day		more than once a day	more than once a day	more than once a day	more than once a day		once a day	2-3 time per week		Yes	Yes	Never	Never	Both	Never	Never	Both	Checked	Checked	Unchecked		Very interested		0		Unchecked	Unchecked	Unchecked	Unchecked	Unchecked	Checked	Unchecked	Unchecked	Unchecked	Unchecked	Unchecked	Unchecked
58	58	2018-09-27	1	0	0	0	0		less than once weekly	never	never	once weekly		less than once weekly	never	never	once weekly		2-3 times per week	never		No	No	Never	Never	Never	Never	Never	Never	Checked	Unchecked	Unchecked		A little interested		0	N/A	Unchecked	Unchecked	Unchecked	Unchecked	Unchecked	Unchecked	Unchecked	Unchecked	Unchecked	Unchecked	Unchecked	Unchecked
59	59	2018-09-27	1	0	0	0	0		once a day	never	never	never		2-3 times per week	never	never	never		once weekly	once weekly		No	No	Never	Never	Never	Never	Never	Never	Checked	Unchecked	Unchecked		A little interested		0		Checked	Checked	Unchecked	Unchecked	Unchecked	Unchecked	Unchecked	Unchecked	Unchecked	Unchecked	Unchecked	Unchecked
60	60	2018-09-27	1	0	0	0	0		never	never	never	never		never	never	never	never		once a day	less than once weekly		No	No	Never	Never	Never	Never	Never	Never	Checked	Unchecked	Unchecked		A little interested		0	N/A	Unchecked	Unchecked	Unchecked	Unchecked	Unchecked	Unchecked	Unchecked	Unchecked	Unchecked	Unchecked	Unchecked	Unchecked
61	61	2018-09-27	1	0	0	0	0		more than once a day	more than once a day	never	never		more than once a day	more than once a day	never	never		once a day	2-3 time per week		No	Yes	Both	Never	Never	Both	Never	Never	Checked	Unchecked	Unchecked		Very interested		0	N/A	Unchecked	Unchecked	Unchecked	Unchecked	Unchecked	Unchecked	Unchecked	Unchecked	Unchecked	Unchecked	Unchecked	Unchecked
62	62	2018-09-27	1	0	0	0	0		more than once a day	never	never	more than once a day		2-3 times per week	never	never	more than once a day		once a day	less than once weekly		Yes	Yes	Both	Never	Both	Both	Never	Both	Checked	Unchecked	Unchecked		Very interested		0		Checked	Checked	Checked	Checked	Checked	Unchecked	Unchecked	Unchecked	Unchecked	Unchecked	Unchecked	Unchecked
63	63	2018-09-27	1	0	0	0	0		2-3 times per week	never	less than once weekly	never		2-3 times per week	never	less than once weekly	never		once a day	2-3 time per week		No	Yes	Both	Never	Never	Never	Never	Never	Checked	Unchecked	Unchecked		Very interested		0		Unchecked	Unchecked	Unchecked	Unchecked	Unchecked	Checked	Unchecked	Unchecked	Unchecked	Unchecked	Unchecked	Unchecked
64	64	2018-09-28	1	0	0	0	0		more than once a day	never	2-3 times per week	more than once a day		more than once a day	never	less than once weekly	less than once weekly		once a day	less than once weekly		No	Yes	Both	Never	Never	Both	Never	Never	Checked	Unchecked	Unchecked		A little interested		0	N/A	Unchecked	Unchecked	Unchecked	Unchecked	Unchecked	Unchecked	Unchecked	Unchecked	Unchecked	Unchecked	Unchecked	Unchecked
65	65	2018-09-28	1	0	0	0	0		more than once a day	never	never	never		more than once a day	never	never	never		more than once a day	less than once weekly		No	Yes	Both	Never	Never	Never	Never	Never	Checked	Unchecked	Unchecked		A little interested		0	N/A	Unchecked	Unchecked	Unchecked	Unchecked	Unchecked	Unchecked	Unchecked	Unchecked	Unchecked	Unchecked	Unchecked	Unchecked
66	66	2018-09-28	1	0	0	0	0		never	never	never	never		never	never	never	never		once a day	2-3 time per week		No	No	Never	Never	Never	Never	Never	Never	Checked	Unchecked	Unchecked		Very interested		0		Unchecked	Unchecked	Unchecked	Unchecked	Unchecked	Checked	Unchecked	Unchecked	Unchecked	Unchecked	Unchecked	Unchecked
67	67	2018-09-28	1	0	0	0	0		once a day	once a day	once a day	more than once a day		more than once a day	once a day	once a day	more than once a day		once a day	never		No	Yes	Advice about your health	Never	Never	Both	Never	Never	Checked	Unchecked	Unchecked		Not interested at all		0	N/A	Unchecked	Unchecked	Unchecked	Unchecked	Unchecked	Unchecked	Unchecked	Unchecked	Unchecked	Unchecked	Unchecked	Unchecked
68	68	2018-09-28	1	0	0	0	0		2-3 times per week	once a day	once weekly	never		2-3 times per week	less than once weekly	less than once weekly	never		once a day	less than once weekly		No	Yes	Both	Never	Never	Both	Never	Never	Checked	Checked	Unchecked		A little interested		0		Unchecked	Checked	Unchecked	Unchecked	Unchecked	Checked	Unchecked	Unchecked	Unchecked	Unchecked	Unchecked	Unchecked
69	69	2018-09-28	1	0	0	0	0		less than once weekly	never	less than once weekly	never		less than once weekly	never	less than once weekly	never		once weekly	less than once weekly		No	Yes	Advice about your health	Never	Never	Never	Never	Never	Checked	Unchecked	Unchecked		A little interested		0		Checked	Unchecked	Unchecked	Unchecked	Unchecked	Unchecked	Unchecked	Unchecked	Unchecked	Unchecked	Unchecked	Unchecked
70	70	2018-10-01	1	0	0	0	0		more than once a day	never	once a day	never		once a day	never	2-3 times per week	never		once a day	less than once weekly		Yes	Yes	Never	Never	Both	Never	Never	Both	Checked	Unchecked	Unchecked		Very interested		0		Unchecked	Unchecked	Unchecked	Unchecked	Unchecked	Checked	Unchecked	Unchecked	Unchecked	Unchecked	Unchecked	Unchecked
71	71	2018-10-01	1	0	0	0	0		more than once a day	never	never	never		once a day	never	never	never		once a day	never		No	Yes	Both	Never	Never	Both	Never	Never	Checked	Unchecked	Unchecked		A little interested		0	N/A	Unchecked	Unchecked	Unchecked	Unchecked	Unchecked	Unchecked	Unchecked	Unchecked	Unchecked	Unchecked	Unchecked	Unchecked
72	72	2018-10-01	1	0	0	0	0		less than once weekly	never	never	2-3 times per week		less than once weekly	never	never	2-3 times per week		more than once a day	never		No	Yes	Advice about a family member's Health	Never	Never	Both	Never	Never	Checked	Unchecked	Checked		A little interested		0		Checked	Checked	Checked	Unchecked	Unchecked	Unchecked	Unchecked	Unchecked	Unchecked	Unchecked	Unchecked	Unchecked
73	73	2018-10-01	1	0	1	0	0		more than once a day	never	never	never		more than once a day	never	never	never		once a day	never		No	Yes	Both	Never	Never	Both	Never	Never	Checked	Unchecked	Unchecked		A little interested		0	N/A	Unchecked	Unchecked	Unchecked	Unchecked	Unchecked	Unchecked	Unchecked	Unchecked	Unchecked	Unchecked	Unchecked	Unchecked
74	74	2018-10-01	1	0	1	0	0		once a day	once a day	never	never		more than once a day	more than once a day	never	never		once a day	less than once weekly		No	Yes	Both	Never	Never	Never	Never	Never	Checked	Unchecked	Unchecked		Very interested		0		Checked	Checked	Checked	Checked	Checked	Unchecked	Unchecked	Unchecked	Unchecked	Unchecked	Unchecked	Unchecked
75	75	2018-10-01	1	0	1	0	0		more than once a day	never	never	more than once a day		more than once a day	never	never	more than once a day		once a day	2-3 time per week		No	Yes	Both	Never	Never	Both	Never	Never	Checked	Unchecked	Checked		A little interested		0	N/A	Unchecked	Unchecked	Unchecked	Unchecked	Unchecked	Unchecked	Unchecked	Unchecked	Unchecked	Unchecked	Unchecked	Unchecked
76	76	2018-10-01	1	0	1	0	0		never	never	never	never		never	never	never	never		2-3 times per week	2-3 time per week		No	No	Never	Never	Never	Never	Never	Never	Checked	Unchecked	Unchecked		A little interested		0	N/A	Unchecked	Unchecked	Unchecked	Unchecked	Unchecked	Unchecked	Unchecked	Unchecked	Unchecked	Unchecked	Unchecked	Unchecked
77	77	2018-10-01	1	0	1	0	0		2-3 times per week	never	less than once weekly	more than once a day		2-3 times per week	never	once weekly	more than once a day		once a day	never		No	Yes	Advice about your health	Never	Never	Advice to someone about their health	Never	Never	Checked	Unchecked	Unchecked		A little interested		0		Checked	Unchecked	Unchecked	Unchecked	Unchecked	Unchecked	Unchecked	Unchecked	Unchecked	Unchecked	Unchecked	Unchecked
78	78	2018-10-01	1	0	1	0	0		once a day	never	never	2-3 times per week		2-3 times per week	never	never	2-3 times per week		once a day	less than once weekly		No	Yes	Both	Never	Never	Both	Never	Never	Checked	Unchecked	Unchecked		A little interested		0	N/A	Unchecked	Unchecked	Unchecked	Unchecked	Unchecked	Unchecked	Unchecked	Unchecked	Unchecked	Unchecked	Unchecked	Unchecked
79	79	2018-10-02	1	0	1	0	0		more than once a day	more than once a day	more than once a day	never		more than once a day	more than once a day	more than once a day	never		once a day	never		No	Yes	Advice about your health	Never	Never	Never	Never	Never	Checked	Unchecked	Unchecked		Very interested		0		Unchecked	Unchecked	Unchecked	Unchecked	Unchecked	Checked	Unchecked	Unchecked	Unchecked	Unchecked	Unchecked	Unchecked
80	80	2018-10-02	1	0	1	0	0		more than once a day	never	never	never		more than once a day	never	never	never		2-3 times per week	less than once weekly		No	Yes	Both	Never	Never	Both	Never	Never	Checked	Checked	Unchecked		A little interested		0	N/A	Unchecked	Unchecked	Unchecked	Unchecked	Unchecked	Unchecked	Unchecked	Unchecked	Unchecked	Unchecked	Unchecked	Unchecked
81	81	2018-10-02	1	0	1	0	0		never	never	never	never		never	never	never	never		more than once a day	2-3 time per week		Yes	No	Never	Never	Advice about your health	Never	Never	Both	Checked	Unchecked	Unchecked		Very interested		0		Checked	Checked	Checked	Checked	Unchecked	Unchecked	Unchecked	Unchecked	Unchecked	Unchecked	Unchecked	Unchecked
82	82	2018-10-02	1	0	1	0	0		once a day	never	once a day	never		once a day	never	once a day	never		once a day	2-3 time per week		No	Yes	Both	Never	Never	Both	Never	Never	Checked	Unchecked	Unchecked		Very interested		0		Checked	Checked	Unchecked	Unchecked	Unchecked	Unchecked	Unchecked	Unchecked	Unchecked	Unchecked	Unchecked	Unchecked
83	83	2018-10-02	1	0	1	0	0		once a day	never	once a day	once a day		once a day	never	2-3 times per week	more than once a day		less than once weekly	never		No	Yes	Both	Never	Never	Both	Never	Never	Checked	Unchecked	Checked		Very interested		0	N/A	Unchecked	Unchecked	Unchecked	Unchecked	Unchecked	Unchecked	Unchecked	Unchecked	Unchecked	Unchecked	Unchecked	Unchecked
84	84	2018-10-02	1	0	1	0	0		2-3 times per week	never	never	never		2-3 times per week	never	never	never		once a day	2-3 time per week		No	Yes	Both	Never	Never	Both	Never	Never	Checked	Unchecked	Unchecked		A little interested		0		Checked	Unchecked	Unchecked	Unchecked	Unchecked	Unchecked	Unchecked	Unchecked	Unchecked	Unchecked	Unchecked	Unchecked
85	85	2018-10-03	1	0	1	0	0		never	never	never	never		never	never	never	never		once a day	2-3 time per week		No	No	Never	Never	Never	Never	Never	Never	Checked	Checked	Unchecked		A little interested		0		Checked	Unchecked	Unchecked	Unchecked	Unchecked	Unchecked	Unchecked	Unchecked	Unchecked	Unchecked	Unchecked	Checked
86	86	2018-10-03	1	0	1	0	0		2-3 times per week	2-3 times per week	never	never		2-3 times per week	once weekly	never	never		once a day	less than once weekly		Yes	Yes	Both	Both	Never	Both	Both	Never	Checked	Unchecked	Unchecked		A little interested		0		Checked	Checked	Unchecked	Unchecked	Unchecked	Unchecked	Unchecked	Checked	Unchecked	Unchecked	Unchecked	Unchecked
87	87	2018-10-03	1	0	1	0	0		more than once a day	once a day	once a day	never		once a day	2-3 times per week	less than once weekly	never		2-3 times per week	less than once weekly		No	Yes	Both	Never	Never	Both	Never	Never	Checked	Checked	Unchecked		Very interested		0		Unchecked	Unchecked	Unchecked	Unchecked	Unchecked	Checked	Checked	Unchecked	Unchecked	Unchecked	Unchecked	Unchecked
88	88	2018-10-03	1	0	1	0	0		once a day	never	2-3 times per week	2-3 times per week		more than once a day	never	less than once weekly	less than once weekly		once a day	2-3 time per week		No	Yes	Both	Never	Never	Never	Never	Never	Checked	Unchecked	Unchecked		A little interested		0		Checked	Unchecked	Unchecked	Unchecked	Unchecked	Unchecked	Unchecked	Unchecked	Unchecked	Unchecked	Unchecked	Unchecked
89	89	2018-10-03	1	0	1	0	0		more than once a day	never	never	never		more than once a day	never	never	never		once a day	never		No	Yes	Both	Never	Never	Both	Never	Never	Checked	Checked	Unchecked		Very interested		0	N/A	Unchecked	Unchecked	Unchecked	Unchecked	Unchecked	Unchecked	Unchecked	Unchecked	Unchecked	Unchecked	Unchecked	Unchecked
90	90	2018-10-03	1	0	1	0	0		more than once a day	more than once a day	never	never		more than once a day	more than once a day	never	never		once a day	less than once weekly		No	Yes	Both	Never	Never	Never	Never	Never	Checked	Unchecked	Unchecked		A little interested		0	N/A	Unchecked	Unchecked	Unchecked	Unchecked	Unchecked	Unchecked	Unchecked	Unchecked	Unchecked	Unchecked	Unchecked	Unchecked
91	91	2018-10-03	1	0	1	0	0		more than once a day	never	never	more than once a day		once a day	never	never	more than once a day		once a day	2-3 time per week		No	Yes	Both	Never	Never	Both	Never	Never	Checked	Unchecked	Unchecked		A little interested		0	N/A	Unchecked	Unchecked	Unchecked	Unchecked	Unchecked	Unchecked	Unchecked	Unchecked	Unchecked	Unchecked	Unchecked	Unchecked
92	92	2018-10-04	1	0	1	0	0		more than once a day	never	never	never		more than once a day	never	never	never		2-3 times per week	once weekly		No	Yes	Advice about your health	Never	Never	Never	Never	Never	Checked	Unchecked	Unchecked		A little interested		0		Checked	Checked	Unchecked	Unchecked	Unchecked	Unchecked	Unchecked	Unchecked	Unchecked	Unchecked	Unchecked	Unchecked
93	93	2018-10-04	1	0	1	0	0		more than once a day	more than once a day	never	never		more than once a day	more than once a day	never	never		once a day	2-3 time per week		Yes	Yes	Both	Never	Both	Never	Never	Never	Checked	Checked	Unchecked		A little interested		0		Checked	Checked	Checked	Unchecked	Unchecked	Unchecked	Unchecked	Unchecked	Unchecked	Unchecked	Unchecked	Unchecked
94	94	2018-10-04	1	0	1	0	0		2-3 times per week	once a day	2-3 times per week	more than once a day		2-3 times per week	once a day	once a day	more than once a day		once a day	never		No	Yes	Both	Never	Never	Both	Never	Never	Checked	Unchecked	Unchecked		Very interested		1	N/A	Unchecked	Unchecked	Unchecked	Unchecked	Unchecked	Unchecked	Unchecked	Unchecked	Unchecked	Unchecked	Unchecked	Unchecked
95	95	2018-10-04	1	0	1	0	0		once a day	2-3 times per week	never	more than once a day		once a day	2-3 times per week	never	more than once a day		once a day	2-3 time per week		No	Yes	Both	Never	Never	Both	Never	Never	Checked	Unchecked	Unchecked		A little interested		1		Checked	Unchecked	Unchecked	Unchecked	Unchecked	Checked	Unchecked	Unchecked	Unchecked	Unchecked	Unchecked	Unchecked
96	96	2018-10-04	1	0	1	0	0		more than once a day	once a day	more than once a day	more than once a day		more than once a day	2-3 times per week	more than once a day	more than once a day		once a day	less than once weekly		No	Yes	Both	Never	Never	Both	Never	Never	Checked	Unchecked	Unchecked		A little interested		1		Checked	Unchecked	Unchecked	Unchecked	Unchecked	Unchecked	Checked	Checked	Unchecked	Unchecked	Unchecked	Unchecked
97	97	2018-10-04	1	0	1	0	0		more than once a day	never	more than once a day	more than once a day		2-3 times per week	never	2-3 times per week	once a day		once a day	less than once weekly		No	Yes	Both	Never	Never	Never	Never	Never	Checked	Unchecked	Unchecked		Very interested		1		Unchecked	Unchecked	Unchecked	Unchecked	Unchecked	Checked	Unchecked	Unchecked	Unchecked	Unchecked	Unchecked	Unchecked
98	98	2018-10-04	1	0	1	0	0		once a day	once a day	never	never		once a day	once a day	never	never		once a day	2-3 time per week		No	Yes	Both	Never	Never	Both	Never	Never	Checked	Unchecked	Unchecked		A little interested		1		Unchecked	Unchecked	Checked	Checked	Unchecked	Checked	Checked	Unchecked	Unchecked	Unchecked	Unchecked	Unchecked
99	99	2018-10-04	1	0	1	0	0		once a day	once a day	once a day	never		2-3 times per week	2-3 times per week	2-3 times per week	never		once a day	less than once weekly		No	Yes	Both	Never	Never	Both	Never	Never	Checked	Unchecked	Unchecked		Very interested		1		Checked	Checked	Checked	Unchecked	Unchecked	Unchecked	Unchecked	Unchecked	Unchecked	Unchecked	Unchecked	Unchecked
100	100	2018-08-21	1	0	1	0	0		never	once weekly	2-3 times per week	2-3 times per week		never	never	never	never		more than once a day	More than once a day		No	No	Never	Never	Never	Never	Never	Never	Checked	Checked	Checked		Very interested		1	N/A	Unchecked	Unchecked	Unchecked	Unchecked	Unchecked	Unchecked	Unchecked	Unchecked	Unchecked	Unchecked	Unchecked	Unchecked
101	101	2018-08-21	1	0	1	0	0		never	never	never	never		never	never	never	never		more than once a day	More than once a day		No	No	Never	Never	Never	Never	Never	Never	Checked	Checked	Unchecked		Not interested at all		1	N/A	Unchecked	Unchecked	Unchecked	Unchecked	Unchecked	Unchecked	Unchecked	Unchecked	Unchecked	Unchecked	Unchecked	Unchecked
102	102	2018-08-21	1	0	1	0	0		more than once a day	never	never	never		more than once a day	never	never	never		once a day	never		No	No	Never	Never	Never	Never	Never	Never	Checked	Unchecked	Checked		Very interested		1	N/A	Unchecked	Unchecked	Unchecked	Unchecked	Unchecked	Unchecked	Unchecked	Unchecked	Unchecked	Unchecked	Unchecked	Unchecked
103	103	2018-08-21	1	0	1	0	0		never	never	2-3 times per week	never		never	never	once weekly	never		more than once a day	once a day		No	No	Never	Never	Never	Both	Never	Never	Checked	Unchecked	Unchecked		Very interested		1		Unchecked	Unchecked	Checked	Checked	Unchecked	Checked	Checked	Unchecked	Unchecked	Unchecked	Unchecked	Unchecked
104	104	2018-08-21	1	0	1	0	0		more than once a day	more than once a day	more than once a day	more than once a day		once a day	once a day	once a day	once a day		more than once a day	More than once a day		No	No	Both	Both	Both	Both	Both	Both	Checked	Checked	Checked		Very interested		1		Unchecked	Unchecked	Checked	Checked	Unchecked	Checked	Checked	Unchecked	Unchecked	Unchecked	Unchecked	Unchecked
105	105	2018-08-22	1	0	1	0	0		once a day	never	once a day	never		2-3 times per week	never	2-3 times per week	never		more than once a day	once a day		No	No	Never	Never	Never	Advice to someone about their health	Never	Never	Checked	Checked	Checked		Very interested		1		Checked	Unchecked	Unchecked	Unchecked	Unchecked	Unchecked	Unchecked	Unchecked	Unchecked	Unchecked	Unchecked	Unchecked
106	106	2018-08-22	1	0	1	0	0		never	never	more than once a day	2-3 times per week		never	never	2-3 times per week	less than once weekly		more than once a day	never		No	No	Never	Never	Never	Never	Never	Never	Checked	Unchecked	Unchecked		Very interested		1	N/A	Unchecked	Unchecked	Unchecked	Unchecked	Unchecked	Unchecked	Unchecked	Unchecked	Unchecked	Unchecked	Unchecked	Unchecked
107	107	2018-08-22	1	0	1	0	0		more than once a day	never	more than once a day	2-3 times per week		less than once weekly	never	less than once weekly	less than once weekly		2-3 times per week	less than once weekly		No	No	Never	Never	Never	Never	Never	Never	Checked	Unchecked	Unchecked		Very interested		1		Unchecked	Unchecked	Unchecked	Unchecked	Unchecked	Checked	Unchecked	Unchecked	Unchecked	Unchecked	Unchecked	Checked
108	108	2018-08-22	1	0	1	0	0		never	never	more than once a day	never		never	never	less than once weekly	never		once a day	2-3 time per week		No	No	Never	Never	Never	Never	Never	Never	Checked	Unchecked	Checked		Very interested		1	N/A	Unchecked	Unchecked	Unchecked	Unchecked	Unchecked	Unchecked	Unchecked	Unchecked	Unchecked	Unchecked	Unchecked	Unchecked
109	109	2018-08-22	1	0	1	0	0		never	never	once weekly	never		never	never	once weekly	never		never	never		Yes	No	Never	Never	Never	Never	Never	Never	Checked	Unchecked	Unchecked		A little interested		1		Unchecked	Checked	Unchecked	Unchecked	Unchecked	Unchecked	Unchecked	Unchecked	Unchecked	Unchecked	Checked	Unchecked
110	110	2018-08-22	1	0	1	0	0		never	never	never	never		never	never	never	never		more than once a day	never		No	No	Never	Never	Never	Never	Never	Never	Checked	Unchecked	Unchecked		Not interested at all		1		Unchecked	Unchecked	Unchecked	Unchecked	Unchecked	Unchecked	Unchecked	Unchecked	Unchecked	Unchecked	Checked	Unchecked
111	111	2018-08-22	1	0	1	0	0		never	more than once a day	more than once a day	never		never	never	less than once weekly	never		more than once a day	less than once weekly		Yes	Yes	Never	Never	Never	Never	Never	Never	Checked	Checked	Checked		Not interested at all		1		Checked	Checked	Unchecked	Unchecked	Unchecked	Unchecked	Unchecked	Unchecked	Unchecked	Unchecked	Unchecked	Unchecked
112	112	2018-08-22	1	0	1	0	0		never	never	2-3 times per week	2-3 times per week		never	never	once weekly	once weekly		once a day	never		No	No	Never	Never	Never	Never	Never	Never	Checked	Unchecked	Checked		Not interested at all		1	N/A	Unchecked	Unchecked	Unchecked	Unchecked	Unchecked	Unchecked	Unchecked	Unchecked	Unchecked	Unchecked	Unchecked	Unchecked
113	113	2018-08-22	1	0	1	0	0		never	never	once a day	once a day		never	never	2-3 times per week	2-3 times per week		once a day	once a day		No	Yes	Never	Never	Never	Never	Never	Never	Checked	Unchecked	Unchecked		Very interested		1		Checked	Unchecked	Unchecked	Unchecked	Unchecked	Unchecked	Unchecked	Unchecked	Unchecked	Unchecked	Unchecked	Unchecked
114	114	2018-08-22	1	0	1	0	0		once a day	more than once a day	less than once weekly	never		2-3 times per week	less than once weekly	never	never		more than once a day	once weekly		No	Yes	Never	Never	Never	Never	Never	Never	Checked	Checked	Checked		Very interested		1		Unchecked	Unchecked	Unchecked	Unchecked	Unchecked	Unchecked	Unchecked	Unchecked	Unchecked	Unchecked	Checked	Checked
115	115	2018-08-22	1	0	1	0	0		never	never	more than once a day	never		never	never	once weekly	never		once a day	never		No	No	Never	Never	Never	Never	Never	Never	Checked	Checked	Unchecked		Very interested		1	N/A	Unchecked	Unchecked	Unchecked	Unchecked	Unchecked	Unchecked	Unchecked	Unchecked	Unchecked	Unchecked	Unchecked	Unchecked
116	116	2018-08-22	1	0	1	0	0		more than once a day	never	more than once a day	once a day		once a day	never	2-3 times per week	once a day		more than once a day	2-3 time per week		No	No	Never	Never	Never	Never	Never	Never	Checked	Checked	Checked		A little interested		1	N/A	Unchecked	Unchecked	Unchecked	Unchecked	Unchecked	Unchecked	Unchecked	Unchecked	Unchecked	Unchecked	Unchecked	Unchecked
117	117	2018-08-24	1	0	1	0	0		once a day	never	once a day	once weekly		less than once weekly	never	less than once weekly	less than once weekly		once a day	less than once weekly		No	No	Never	Never	Never	Never	Never	Never	Checked	Checked	Checked		A little interested		1	N/A	Unchecked	Unchecked	Unchecked	Unchecked	Unchecked	Unchecked	Unchecked	Unchecked	Unchecked	Unchecked	Unchecked	Unchecked
118	118	2018-08-24	1	0	1	0	0		more than once a day	never	never	never		less than once weekly	never	never	never		once a day	never		No	Yes	Never	Never	Never	Never	Never	Never	Checked	Unchecked	Unchecked		A little interested		1	N/A	Unchecked	Unchecked	Unchecked	Unchecked	Unchecked	Unchecked	Unchecked	Unchecked	Unchecked	Unchecked	Unchecked	Unchecked
119	119	2018-08-24	1	0	1	1	0		less than once weekly	2-3 times per week	more than once a day	never		less than once weekly	less than once weekly	less than once weekly	never		more than once a day	once a day		Yes	No	Never	Never	Never	Never	Never	Never	Checked	Checked	Unchecked		A little interested		1		Unchecked	Checked	Checked	Unchecked	Unchecked	Unchecked	Unchecked	Unchecked	Unchecked	Unchecked	Unchecked	Unchecked
120	120	2018-08-24	1	0	1	1	0		2-3 times per week	never	more than once a day	once a day		once weekly	never	2-3 times per week	once a day		more than once a day	never		No	Yes	Advice about your health	Never	Never	Both	Never	Never	Checked	Checked	Unchecked		Very interested		1	N/A	Unchecked	Unchecked	Unchecked	Unchecked	Unchecked	Unchecked	Unchecked	Unchecked	Unchecked	Unchecked	Unchecked	Unchecked
121	121	2018-08-24	1	0	1	1	0		never	never	never	never		never	never	never	never		once a day	never		No	No	Never	Never	Never	Never	Never	Never	Checked	Checked	Unchecked		Not interested at all		1	N/A	Unchecked	Unchecked	Unchecked	Unchecked	Unchecked	Unchecked	Unchecked	Unchecked	Unchecked	Unchecked	Unchecked	Unchecked
122	122	2018-08-24	1	0	1	1	0		more than once a day	never	more than once a day	never		2-3 times per week	never	2-3 times per week	never		more than once a day	2-3 time per week		No	No	Never	Never	Never	Both	Never	Never	Checked	Checked	Checked		A little interested		1		Unchecked	Checked	Checked	Unchecked	Checked	Checked	Unchecked	Unchecked	Checked	Unchecked	Unchecked	Unchecked
123	123	2018-08-24	1	0	1	1	0		2-3 times per week	never	more than once a day	never		less than once weekly	never	less than once weekly	never		more than once a day	less than once weekly		No	No	Never	Never	Never	Never	Never	Never	Checked	Unchecked	Unchecked		A little interested		1	N/A	Unchecked	Unchecked	Unchecked	Unchecked	Unchecked	Unchecked	Unchecked	Unchecked	Unchecked	Unchecked	Unchecked	Unchecked
124	124	2018-08-24	1	0	1	1	0		more than once a day	never	never	never		more than once a day	never	never	never		more than once a day	More than once a day		Yes	Yes	Never	Never	Never	Never	Never	Never	Checked	Checked	Checked		A little interested		1	N/A	Unchecked	Unchecked	Unchecked	Unchecked	Unchecked	Unchecked	Unchecked	Unchecked	Unchecked	Unchecked	Unchecked	Unchecked
125	125	2018-08-24	1	0	1	1	0		more than once a day	never	never	never		once weekly	never	never	never		once a day	once weekly		No	No	Never	Never	Never	Never	Never	Never	Checked	Unchecked	Unchecked		A little interested		1		Checked	Checked	Checked	Unchecked	Unchecked	Unchecked	Unchecked	Unchecked	Unchecked	Unchecked	Unchecked	Unchecked
126	126	2018-08-24	1	0	1	1	0		2-3 times per week	never	never	never		never	never	never	never		once a day	never		No	No	Never	Never	Never	Never	Never	Never	Checked	Unchecked	Checked		A little interested		2	N/A	Unchecked	Unchecked	Unchecked	Unchecked	Unchecked	Unchecked	Unchecked	Unchecked	Unchecked	Unchecked	Unchecked	Unchecked
127	127	2018-08-30	1	0	1	1	0		2-3 times per week	never	never	never		less than once weekly	never	never	never		more than once a day	More than once a day		No	Yes	Never	Never	Never	Never	Never	Never	Checked	Checked	Unchecked		Very interested		2	N/A	Unchecked	Unchecked	Unchecked	Unchecked	Unchecked	Unchecked	Unchecked	Unchecked	Unchecked	Unchecked	Unchecked	Unchecked
128	128	2018-08-30	1	0	1	1	0		never	never	once a day	once weekly		never	never	never	never		less than once weekly	less than once weekly		No	No	Never	Never	Never	Never	Never	Never	Checked	Unchecked	Unchecked		Very interested		2		Checked	Unchecked	Unchecked	Unchecked	Unchecked	Unchecked	Unchecked	Unchecked	Unchecked	Unchecked	Unchecked	Unchecked
129	129	2018-08-30	1	0	1	1	0		more than once a day	never	more than once a day	more than once a day		never	never	never	never		never	never		No	No	Never	Never	Never	Never	Never	Never	Checked	Unchecked	Unchecked		Very interested		2	N/A	Unchecked	Unchecked	Unchecked	Unchecked	Unchecked	Unchecked	Unchecked	Unchecked	Unchecked	Unchecked	Unchecked	Unchecked
130	130	2018-08-30	1	0	1	1	0		more than once a day	never	more than once a day	once weekly		less than once weekly	never	once weekly	never		more than once a day	More than once a day		Yes	Yes	Never	Never	Never	Never	Never	Never	Checked	Checked	Unchecked		Very interested		2		Checked	Checked	Unchecked	Unchecked	Unchecked	Unchecked	Unchecked	Unchecked	Unchecked	Unchecked	Unchecked	Unchecked
131	131	2018-08-30	1	0	1	1	0		2-3 times per week	never	2-3 times per week	never		once weekly	never	once weekly	never		more than once a day	2-3 time per week		No	Yes	Never	Never	Never	Both	Both	Never	Checked	Checked	Unchecked		A little interested		2		Unchecked	Unchecked	Unchecked	Unchecked	Unchecked	Checked	Unchecked	Unchecked	Unchecked	Unchecked	Unchecked	Unchecked
132	132	2018-08-30	1	0	1	1	0		never	never	once weekly	never		never	never	less than once weekly	never		more than once a day	never		No	No	Never	Never	Never	Never	Never	Never	Checked	Unchecked	Unchecked		A little interested		2	N/A	Unchecked	Unchecked	Unchecked	Unchecked	Unchecked	Unchecked	Unchecked	Unchecked	Unchecked	Unchecked	Unchecked	Unchecked
133	133	2018-08-30	1	0	1	1	0		never	never	more than once a day	2-3 times per week		never	never	more than once a day	never		more than once a day	More than once a day		No	No	Never	Never	Never	Never	Never	Never	Checked	Unchecked	Checked		A little interested		2	N/A	Unchecked	Unchecked	Unchecked	Unchecked	Unchecked	Unchecked	Unchecked	Unchecked	Unchecked	Unchecked	Unchecked	Unchecked
134	134	2018-08-30	1	0	1	1	0		more than once a day	once a day	more than once a day	more than once a day		once weekly	once weekly	once weekly	once weekly		more than once a day	2-3 time per week		No	No	Never	Never	Never	Both	Never	Never	Checked	Checked	Checked		Very interested		2	N/A	Unchecked	Unchecked	Unchecked	Unchecked	Unchecked	Unchecked	Unchecked	Unchecked	Unchecked	Unchecked	Unchecked	Unchecked
135	135	2018-08-30	1	0	1	1	0		more than once a day	never	2-3 times per week	never		once weekly	never	never	never		more than once a day	once weekly		No	No	Never	Never	Never	Never	Never	Never	Checked	Checked	Unchecked		A little interested		2		Checked	Checked	Checked	Checked	Checked	Unchecked	Unchecked	Unchecked	Unchecked	Unchecked	Unchecked	Unchecked
136	136	2018-08-31	1	0	1	1	0		never	never	more than once a day	never		never	never	less than once weekly	never		2-3 times per week	never		No	No	Never	Never	Never	Never	Never	Never	Checked	Unchecked	Unchecked		A little interested		2	N/A	Unchecked	Unchecked	Unchecked	Unchecked	Unchecked	Unchecked	Unchecked	Unchecked	Unchecked	Unchecked	Unchecked	Unchecked
137	137	2018-08-31	1	0	1	1	0		more than once a day	never	once a day	never		less than once weekly	less than once weekly	less than once weekly	less than once weekly		more than once a day	once weekly		Yes	Yes	Never	Never	Never	Never	Never	Never	Checked	Checked	Unchecked		A little interested		2		Checked	Checked	Checked	Checked	Checked	Unchecked	Unchecked	Unchecked	Unchecked	Unchecked	Unchecked	Unchecked
138	138	2018-08-31	1	0	1	1	0		2-3 times per week	2-3 times per week	once a day	once weekly		once weekly	less than once weekly	less than once weekly	less than once weekly		more than once a day	less than once weekly		No	No	Both	Never	Both	Both	Never	Both	Unchecked	Unchecked	Checked		A little interested		2	N/A	Unchecked	Unchecked	Unchecked	Unchecked	Unchecked	Unchecked	Unchecked	Unchecked	Unchecked	Unchecked	Unchecked	Unchecked
139	139	2018-08-31	1	0	1	1	0		more than once a day	never	more than once a day	never		never	never	never	never		once a day	less than once weekly		No	No	Never	Never	Never	Never	Never	Never	Checked	Unchecked	Unchecked		Not interested at all		2	N/A	Unchecked	Unchecked	Unchecked	Unchecked	Unchecked	Unchecked	Unchecked	Unchecked	Unchecked	Unchecked	Unchecked	Unchecked
140	140	2018-08-31	1	0	1	1	0		never	never	never	never		never	never	never	never		once a day	once a day		No	No	Never	Advice about a family member's Health	Never	Never	Advice about their family member's health	Never	Checked	Checked	Checked		A little interested		2		Unchecked	Unchecked	Unchecked	Unchecked	Unchecked	Unchecked	Unchecked	Unchecked	Unchecked	Unchecked	Checked	Checked
141	141	2018-09-04	1	0	1	1	0		more than once a day	never	more than once a day	2-3 times per week		2-3 times per week	never	less than once weekly	less than once weekly		more than once a day	never		No	Yes	Both	Never	Never	Both	Never	Never	Checked	Checked	Unchecked		Very interested		2		Checked	Checked	Unchecked	Unchecked	Unchecked	Unchecked	Unchecked	Unchecked	Unchecked	Unchecked	Unchecked	Unchecked
142	142	2018-09-04	1	0	1	1	0		more than once a day	once a day	more than once a day	never		less than once weekly	never	less than once weekly	never		more than once a day	More than once a day		No	Yes	Never	Never	Never	Never	Never	Never	Checked	Checked	Checked		Very interested		2		Checked	Checked	Checked	Unchecked	Unchecked	Unchecked	Unchecked	Unchecked	Unchecked	Unchecked	Unchecked	Unchecked
143	143	2018-09-04	1	0	1	1	0		more than once a day	never	more than once a day	never		more than once a day	never	more than once a day	never		more than once a day	More than once a day		No	Yes	Never	Never	Never	Both	Never	Never	Checked	Checked	Checked		A little interested		2	N/A	Unchecked	Unchecked	Unchecked	Unchecked	Unchecked	Unchecked	Unchecked	Unchecked	Unchecked	Unchecked	Unchecked	Unchecked
144	144	2018-09-04	1	0	1	1	0		never	never	2-3 times per week	2-3 times per week		never	never	less than once weekly	less than once weekly		less than once weekly	less than once weekly		No	No	Never	Never	Never	Never	Never	Never	Checked	Unchecked	Unchecked		A little interested		2	N/A	Unchecked	Unchecked	Unchecked	Unchecked	Unchecked	Unchecked	Unchecked	Unchecked	Unchecked	Unchecked	Unchecked	Unchecked
145	145	2018-09-04	1	0	1	1	0		2-3 times per week	less than once weekly	never	never		once weekly	never	never	never		once a day	less than once weekly		No	Yes	Never	Never	Never	Never	Never	Never	Checked	Unchecked	Checked		Very interested		2	N/A	Unchecked	Unchecked	Unchecked	Unchecked	Unchecked	Unchecked	Unchecked	Unchecked	Unchecked	Unchecked	Unchecked	Unchecked
146	146	2018-09-06	1	0	1	1	0		more than once a day	never	more than once a day	never		once a day	never	once weekly	never		less than once weekly	less than once weekly		No	No	Never	Never	Never	Never	Never	Never	Checked	Checked	Unchecked		Very interested		2	N/A	Unchecked	Unchecked	Unchecked	Unchecked	Unchecked	Unchecked	Unchecked	Unchecked	Unchecked	Unchecked	Unchecked	Unchecked
147	147	2018-09-06	1	0	1	1	0		once a day	never	never	never		less than once weekly	never	never	never		more than once a day	never		No	No	Never	Never	Never	Never	Never	Never	Checked	Unchecked	Unchecked		Not interested at all		2	N/A	Unchecked	Unchecked	Unchecked	Unchecked	Unchecked	Unchecked	Unchecked	Unchecked	Unchecked	Unchecked	Unchecked	Unchecked
148	148	2018-09-06	1	0	1	1	0		2-3 times per week	never	2-3 times per week	never		less than once weekly	never	less than once weekly	never		once a day	less than once weekly		No	No	Never	Never	Never	Never	Never	Never	Checked	Unchecked	Checked		Very interested		2		Checked	Unchecked	Unchecked	Unchecked	Unchecked	Unchecked	Unchecked	Unchecked	Unchecked	Unchecked	Unchecked	Unchecked
149	149	2018-09-06	1	0	1	1	0		once a day	never	once a day	never		less than once weekly	never	less than once weekly	never		more than once a day	less than once weekly		No	No	Never	Never	Never	Never	Never	Never	Checked	Unchecked	Unchecked		Not interested at all		2		Unchecked	Unchecked	Unchecked	Unchecked	Unchecked	Checked	Checked	Unchecked	Unchecked	Unchecked	Unchecked	Unchecked
150	150	2018-09-07	1	0	1	1	0		more than once a day	never	2-3 times per week	once weekly		once weekly	never	less than once weekly	once weekly		more than once a day	never		No	Yes	Both	Never	Never	Both	Never	Never	Checked	Checked	Checked		Very interested		2	N/A	Unchecked	Unchecked	Unchecked	Unchecked	Unchecked	Unchecked	Unchecked	Unchecked	Unchecked	Unchecked	Unchecked	Unchecked
151	151	2018-09-07	1	0	1	1	0		more than once a day	never	2-3 times per week	more than once a day		less than once weekly	never	less than once weekly	2-3 times per week		more than once a day	less than once weekly		No	Yes	Never	Never	Never	Never	Never	Never	Checked	Checked	Checked		A little interested		2	N/A	Unchecked	Unchecked	Unchecked	Unchecked	Unchecked	Unchecked	Unchecked	Unchecked	Unchecked	Unchecked	Unchecked	Unchecked
152	152	2018-09-07	1	0	1	1	0		more than once a day	never	more than once a day	once weekly		less than once weekly	never	less than once weekly	less than once weekly		more than once a day	2-3 time per week		Yes	Yes	Never	Both	Never	Never	Both	Never	Checked	Checked	Unchecked		Very interested		2	N/A	Unchecked	Unchecked	Unchecked	Unchecked	Unchecked	Unchecked	Unchecked	Unchecked	Unchecked	Unchecked	Unchecked	Unchecked
153	153	2018-09-07	1	0	1	1	0		less than once weekly	never	more than once a day	never		less than once weekly	never	once weekly	never		more than once a day	2-3 time per week		Yes	No	Advice about a family member's Health	Never	Never	Never	Never	Never	Checked	Checked	Unchecked		Very interested		2		Checked	Checked	Checked	Unchecked	Unchecked	Unchecked	Unchecked	Unchecked	Unchecked	Unchecked	Unchecked	Unchecked
154	154	2018-09-07	1	0	1	1	0		more than once a day	never	more than once a day	once weekly		once a day	never	once weekly	less than once weekly		more than once a day	never		Yes	No	Both	Never	Never	Both	Never	Never	Checked	Checked	Unchecked		Very interested		2	N/A	Unchecked	Unchecked	Unchecked	Unchecked	Unchecked	Unchecked	Unchecked	Unchecked	Unchecked	Unchecked	Unchecked	Unchecked
155	155	2018-09-07	1	0	1	1	0		never	never	once a day	once weekly		never	never	less than once weekly	less than once weekly		more than once a day	never		No	No	Never	Never	Never	Never	Never	Never	Checked	Unchecked	Checked		A little interested		2	N/A	Unchecked	Unchecked	Unchecked	Unchecked	Unchecked	Unchecked	Unchecked	Unchecked	Unchecked	Unchecked	Unchecked	Unchecked
156	156	2018-09-07	1	1	1	1	0		never	never	never	never		never	never	never	never		more than once a day	More than once a day		No	No	Never	Both	Never	Never	Never	Never	Checked	Unchecked	Checked		Very interested		2		Checked	Unchecked	Unchecked	Unchecked	Unchecked	Unchecked	Checked	Checked	Checked	Checked	Unchecked	Unchecked
157	157	2018-09-07	1	1	1	1	0		never	never	once a day	once a day		never	never	less than once weekly	less than once weekly		more than once a day	More than once a day		Yes	Yes	Never	Never	Never	Never	Never	Never	Checked	Checked	Unchecked		Very interested		2		Checked	Unchecked	Unchecked	Unchecked	Unchecked	Unchecked	Unchecked	Unchecked	Unchecked	Unchecked	Unchecked	Unchecked
158	158	2018-09-10	1	1	1	1	0		2-3 times per week	never	2-3 times per week	never		less than once weekly	never	once weekly	never		2-3 times per week	less than once weekly		No	No	Never	Never	Never	Never	Never	Never	Checked	Unchecked	Unchecked		A little interested		2	N/A	Unchecked	Unchecked	Unchecked	Unchecked	Unchecked	Unchecked	Unchecked	Unchecked	Unchecked	Unchecked	Unchecked	Unchecked
159	159	2018-09-10	1	1	1	1	0		more than once a day	never	never	never		once weekly	never	never	never		never	never		No	No	Never	Never	Never	Never	Never	Never	Checked	Unchecked	Unchecked		Not interested at all		2	N/A	Unchecked	Unchecked	Unchecked	Unchecked	Unchecked	Unchecked	Unchecked	Unchecked	Unchecked	Unchecked	Unchecked	Unchecked
160	160	2018-09-10	1	1	1	1	0		never	never	more than once a day	more than once a day		never	never	never	more than once a day		more than once a day	never		No	No	Never	Never	Never	Never	Never	Never	Checked	Unchecked	Unchecked		A little interested		2	N/A	Unchecked	Unchecked	Unchecked	Unchecked	Unchecked	Unchecked	Unchecked	Unchecked	Unchecked	Unchecked	Unchecked	Unchecked
161	161	2018-09-10	1	1	1	1	0		once a day	never	more than once a day	never		less than once weekly	never	never	never		more than once a day	More than once a day		No	Yes	Never	Never	Never	Never	Both	Never	Checked	Checked	Unchecked		A little interested		2		Checked	Checked	Unchecked	Unchecked	Unchecked	Unchecked	Unchecked	Checked	Unchecked	Unchecked	Unchecked	Unchecked
162	162	2018-09-10	1	1	1	1	0		once a day	never	never	never		once a day	never	never	never		more than once a day	once weekly		No	No	Advice about a family member's Health	Never	Never	Both	Never	Never	Checked	Unchecked	Unchecked		Very interested		3	N/A	Unchecked	Unchecked	Unchecked	Unchecked	Unchecked	Unchecked	Unchecked	Unchecked	Unchecked	Unchecked	Unchecked	Unchecked
163	163	2018-09-10	1	1	1	1	0		more than once a day	never	less than once weekly	less than once weekly		once a day	never	less than once weekly	less than once weekly		once a day	once a day		No	Yes	Never	Never	Never	Never	Never	Never	Checked	Unchecked	Unchecked		Very interested		3		Checked	Checked	Checked	Checked	Checked	Unchecked	Unchecked	Unchecked	Unchecked	Unchecked	Unchecked	Unchecked
164	164	2018-09-10	1	1	1	1	0		more than once a day	2-3 times per week	once a day	less than once weekly		2-3 times per week	less than once weekly	less than once weekly	less than once weekly		more than once a day	More than once a day		Yes	Yes	Never	Never	Never	Both	Never	Never	Checked	Unchecked	Unchecked		Very interested		3	N/A	Unchecked	Unchecked	Unchecked	Unchecked	Unchecked	Unchecked	Unchecked	Unchecked	Unchecked	Unchecked	Unchecked	Unchecked
165	165	2018-09-10	1	1	1	1	0		never	never	2-3 times per week	never		never	never	less than once weekly	never		once a day	never		No	No	Never	Never	Never	Never	Never	Never	Checked	Unchecked	Unchecked		Not interested at all		3	N/A	Unchecked	Unchecked	Unchecked	Unchecked	Unchecked	Unchecked	Unchecked	Unchecked	Unchecked	Unchecked	Unchecked	Unchecked
166	166	2018-09-10	1	1	1	1	0		once a day	more than once a day	more than once a day	once a day		once weekly	more than once a day	2-3 times per week	less than once weekly		once a day	once weekly		No	No	Never	Never	Never	Never	Never	Never	Checked	Unchecked	Checked		Very interested		3	N/A	Unchecked	Unchecked	Unchecked	Unchecked	Unchecked	Unchecked	Unchecked	Unchecked	Unchecked	Unchecked	Unchecked	Unchecked
167	167	2018-09-12	1	1	1	1	0		more than once a day	never	more than once a day	more than once a day		2-3 times per week	never	2-3 times per week	never		more than once a day	never		No	No	Never	Never	Never	Never	Never	Never	Checked	Unchecked	Unchecked		Unsure		3		Checked	Unchecked	Unchecked	Unchecked	Unchecked	Unchecked	Unchecked	Unchecked	Unchecked	Unchecked	Unchecked	Unchecked
168	168	2018-09-12	1	1	1	1	0		more than once a day	never	more than once a day	more than once a day		more than once a day	never	2-3 times per week	2-3 times per week		more than once a day	2-3 time per week		No	Yes	Advice about a family member's Health	Never	Never	Both	Never	Never	Checked	Unchecked	Unchecked		Very interested		3		Unchecked	Unchecked	Unchecked	Unchecked	Unchecked	Checked	Checked	Unchecked	Unchecked	Unchecked	Unchecked	Unchecked
169	169	2018-09-12	1	1	1	1	0		less than once weekly	never	once a day	once a day		less than once weekly	never	less than once weekly	less than once weekly		more than once a day	2-3 time per week		No	No	Never	Never	Never	Never	Never	Never	Checked	Unchecked	Checked		Very interested		3	N/A	Unchecked	Unchecked	Unchecked	Unchecked	Unchecked	Unchecked	Unchecked	Unchecked	Unchecked	Unchecked	Unchecked	Unchecked
170	170	2018-09-12	1	1	1	1	0		more than once a day	more than once a day	more than once a day	once weekly		less than once weekly	2-3 times per week	more than once a day	less than once weekly		more than once a day	never		No	No	Never	Never	Never	Never	Never	Never	Checked	Unchecked	Unchecked		Very interested		3	N/A	Unchecked	Unchecked	Unchecked	Unchecked	Unchecked	Unchecked	Unchecked	Unchecked	Unchecked	Unchecked	Unchecked	Unchecked
171	171	2018-09-14	1	1	1	1	0		more than once a day	never	more than once a day	never		more than once a day	never	more than once a day	never		more than once a day	More than once a day		No	Yes	Never	Never	Never	Never	Never	Never	Checked	Unchecked	Unchecked		Very interested		3		Unchecked	Unchecked	Checked	Checked	Checked	Checked	Checked	Unchecked	Unchecked	Unchecked	Unchecked	Unchecked
172	172	2018-09-14	1	1	1	1	0		more than once a day	never	never	never		more than once a day	never	never	never		more than once a day	once weekly		No	No	Never	Never	Never	Never	Never	Never	Checked	Unchecked	Unchecked		Unsure		3		Checked	Checked	Unchecked	Unchecked	Unchecked	Unchecked	Unchecked	Unchecked	Unchecked	Unchecked	Unchecked	Unchecked
173	173	2018-09-14	1	1	1	1	0		2-3 times per week	never	more than once a day	more than once a day		less than once weekly	never	once a day	more than once a day		more than once a day	less than once weekly		No	No	Never	Never	Never	Never	Never	Never	Checked	Unchecked	Checked		Very interested		3		Checked	Checked	Unchecked	Unchecked	Unchecked	Unchecked	Unchecked	Unchecked	Unchecked	Unchecked	Unchecked	Unchecked
174	174	2018-09-14	1	1	1	1	0		more than once a day	2-3 times per week	more than once a day	never		more than once a day	2-3 times per week	more than once a day	never		more than once a day	More than once a day		No	No	Never	Never	Never	Never	Never	Never	Checked	Checked	Checked		Very interested		3		Checked	Checked	Checked	Checked	Checked	Unchecked	Unchecked	Unchecked	Unchecked	Unchecked	Unchecked	Unchecked
175	175	2018-09-14	1	1	1	1	0		more than once a day	never	never	never		never	never	never	never		more than once a day	never		No	Yes	Advice about your health	Never	Never	Never	Never	Never	Checked	Checked	Checked		Very interested		3		Checked	Unchecked	Unchecked	Unchecked	Unchecked	Unchecked	Unchecked	Unchecked	Unchecked	Unchecked	Unchecked	Unchecked
176	176	2018-09-14	1	1	1	1	0		more than once a day	never	never	never		2-3 times per week	never	never	never		more than once a day	never		No	No	Never	Never	Never	Never	Never	Never	Checked	Unchecked	Unchecked		Not interested at all		4	N/A	Unchecked	Unchecked	Unchecked	Unchecked	Unchecked	Unchecked	Unchecked	Unchecked	Unchecked	Unchecked	Unchecked	Unchecked
177	177	2018-09-17	1	1	1	1	0		once a day	never	more than once a day	never		once a day	never	more than once a day	never		more than once a day	2-3 time per week		No	No	Never	Never	Never	Never	Never	Never	Checked	Checked	Unchecked		Very interested		4		Checked	Unchecked	Unchecked	Unchecked	Unchecked	Unchecked	Unchecked	Unchecked	Unchecked	Unchecked	Unchecked	Unchecked
178	178	2018-09-17	1	1	1	1	0		more than once a day	never	more than once a day	never		less than once weekly	never	less than once weekly	never		more than once a day	less than once weekly		No	Yes	Both	Never	Never	Both	Never	Never	Checked	Unchecked	Checked		Very interested		4	N/A	Unchecked	Unchecked	Unchecked	Unchecked	Unchecked	Unchecked	Unchecked	Unchecked	Unchecked	Unchecked	Unchecked	Unchecked
179	179	2018-09-17	1	1	1	1	0		once a day	never	once a day	once a day		once weekly	never	less than once weekly	less than once weekly		once weekly	never		No	Yes	Never	Never	Never	Never	Never	Never	Checked	Unchecked	Unchecked		Not interested at all		4		Checked	Checked	Unchecked	Unchecked	Unchecked	Unchecked	Unchecked	Unchecked	Unchecked	Unchecked	Unchecked	Unchecked
180	180	2018-09-17	1	1	1	1	0		once a day	never	never	never		once weekly	never	never	never		more than once a day	less than once weekly		No	Yes	Never	Never	Never	Never	Never	Never	Checked	Unchecked	Checked		Very interested		4		Unchecked	Checked	Checked	Checked	Checked	Checked	Unchecked	Unchecked	Unchecked	Unchecked	Unchecked	Unchecked
181	181	2018-09-17	1	1	1	1	0		2-3 times per week	never	once a day	2-3 times per week		less than once weekly	never	once weekly	once weekly		more than once a day	less than once weekly		No	Yes	Never	Never	Never	Advice to someone about their health	Never	Never	Checked	Checked	Unchecked		A little interested		4		Checked	Checked	Checked	Checked	Unchecked	Unchecked	Unchecked	Unchecked	Unchecked	Unchecked	Unchecked	Unchecked
182	182	2018-09-17	1	1	1	1	0		never	never	never	never		never	never	never	never		more than once a day	never		No	No	Never	Never	Never	Never	Never	Never	Checked	Checked	Unchecked		A little interested		5	N/A	Unchecked	Unchecked	Unchecked	Unchecked	Unchecked	Unchecked	Unchecked	Unchecked	Unchecked	Unchecked	Unchecked	Unchecked
183	183	2018-09-17	1	1	1	1	0		never	never	never	never		never	never	never	never		more than once a day	never		No	Yes	Never	Never	Never	Advice to someone about their health	Never	Never	Checked	Checked	Unchecked		A little interested		5		Checked	Unchecked	Unchecked	Unchecked	Unchecked	Unchecked	Unchecked	Unchecked	Unchecked	Unchecked	Unchecked	Unchecked
184	184	2018-09-17	1	1	1	1	0		once a day	never	once weekly	never		less than once weekly	never	less than once weekly	never		once a day	once a day		No	No	Never	Never	Never	Never	Never	Never	Checked	Unchecked	Unchecked		Very interested		5	N/A	Unchecked	Unchecked	Unchecked	Unchecked	Unchecked	Unchecked	Unchecked	Unchecked	Unchecked	Unchecked	Unchecked	Unchecked
185	185	2018-09-17	1	1	1	1	0		more than once a day	never	more than once a day	once a day		2-3 times per week	never	less than once weekly	less than once weekly		more than once a day	never		No	Yes	Never	Never	Never	Never	Never	Never	Checked	Unchecked	Checked		Very interested		5	N/A	Unchecked	Unchecked	Unchecked	Unchecked	Unchecked	Unchecked	Unchecked	Unchecked	Unchecked	Unchecked	Unchecked	Unchecked
186	186	2018-09-19	1	1	1	1	0		2-3 times per week	never	more than once a day	more than once a day		never	never	more than once a day	less than once weekly		2-3 times per week	never		No	No	Never	Never	Never	Never	Never	Never	Checked	Checked	Checked		Very interested		5		Checked	Checked	Checked	Checked	Checked	Unchecked	Unchecked	Unchecked	Unchecked	Unchecked	Unchecked	Unchecked
187	187	2018-09-19	1	1	1	1	1		once a day	once a day	once a day	once a day		once weekly	once weekly	once weekly	once weekly		more than once a day	More than once a day		No	No	Never	Never	Never	Never	Never	Never	Checked	Checked	Checked		Very interested		5		Checked	Checked	Checked	Unchecked	Unchecked	Unchecked	Unchecked	Unchecked	Unchecked	Unchecked	Unchecked	Unchecked
188	188	2018-09-19	1	1	1	1	1		once a day	never	once a day	never		more than once a day	never	more than once a day	never		more than once a day	More than once a day		No	No	Never	Never	Never	Never	Never	Never	Checked	Checked	Unchecked		Very interested		5	N/A	Unchecked	Unchecked	Unchecked	Unchecked	Unchecked	Unchecked	Unchecked	Unchecked	Unchecked	Unchecked	Unchecked	Unchecked
189	189	2018-09-21	1	1	1	1	1		never	never	more than once a day	once a day		never	never	less than once weekly	less than once weekly		more than once a day	never		No	Yes	Never	Never	Never	Never	Never	Never	Checked	Unchecked	Unchecked		Very interested		5	N/A	Unchecked	Unchecked	Unchecked	Unchecked	Unchecked	Unchecked	Unchecked	Unchecked	Unchecked	Unchecked	Unchecked	Unchecked
190	190	2018-09-21	1	1	1	1	1		more than once a day	never	2-3 times per week	never		more than once a day	never	more than once a day	never		more than once a day	never		No	Yes	Never	Never	Never	Both	Never	Never	Checked	Unchecked	Unchecked		A little interested		5		Checked	Unchecked	Unchecked	Unchecked	Unchecked	Unchecked	Unchecked	Unchecked	Unchecked	Unchecked	Unchecked	Unchecked
191	191	2018-09-21	1	1	1	1	1		more than once a day	never	never	never		never	never	never	never		once a day	never		No	No	Never	Never	Never	Never	Never	Never	Checked	Unchecked	Unchecked		Very interested		5	N/A	Unchecked	Unchecked	Unchecked	Unchecked	Unchecked	Unchecked	Unchecked	Unchecked	Unchecked	Unchecked	Unchecked	Unchecked
192	192	2018-09-21	1	1	1	1	1		never	never	never	never		never	never	never	never		more than once a day	never		No	No	Never	Never	Never	Never	Never	Never	Checked	Checked	Unchecked		Not interested at all		5	N/A	Unchecked	Unchecked	Unchecked	Unchecked	Unchecked	Unchecked	Unchecked	Unchecked	Unchecked	Unchecked	Unchecked	Unchecked
193	193	2018-09-21	1	1	1	1	1		more than once a day	less than once weekly	more than once a day	never		once a day	never	once weekly	never		more than once a day	less than once weekly		No	Yes	Never	Never	Never	Never	Never	Never	Checked	Checked	Checked		A little interested		5	N/A	Unchecked	Unchecked	Unchecked	Unchecked	Unchecked	Unchecked	Unchecked	Unchecked	Unchecked	Unchecked	Unchecked	Unchecked
194	194	2018-09-21	1	1	1	1	1		never	never	2-3 times per week	never		never	never	less than once weekly	never		more than once a day	never		No	Yes	Never	Never	Never	Both	Never	Never	Checked	Unchecked	Unchecked		Very interested		6		Checked	Checked	Checked	Checked	Checked	Unchecked	Unchecked	Unchecked	Unchecked	Unchecked	Unchecked	Unchecked
195	195	2018-09-24	1	1	1	1	1		more than once a day	once a day	more than once a day	less than once weekly		more than once a day	less than once weekly	more than once a day	less than once weekly		more than once a day	More than once a day		No	Yes	Both	Never	Never	Both	Never	Never	Checked	Checked	Checked		Very interested		6	N/A	Unchecked	Unchecked	Unchecked	Unchecked	Unchecked	Unchecked	Unchecked	Unchecked	Unchecked	Unchecked	Unchecked	Unchecked
196	196	2018-09-24	1	1	1	1	1		more than once a day	never	more than once a day	more than once a day		once weekly	never	2-3 times per week	once a day		more than once a day	2-3 time per week		No	No	Never	Never	Never	Never	Never	Never	Checked	Unchecked	Unchecked		Very interested		7		Unchecked	Unchecked	Unchecked	Unchecked	Unchecked	Checked	Unchecked	Unchecked	Unchecked	Unchecked	Unchecked	Unchecked
197	197	2018-09-24	1	1	1	1	1		more than once a day	never	more than once a day	more than once a day		once weekly	never	once weekly	once weekly		less than once weekly	less than once weekly		No	Yes	Advice about a family member's Health	Never	Never	Both	Never	Never	Checked	Unchecked	Unchecked		Very interested		10		Checked	Checked	Checked	Unchecked	Unchecked	Unchecked	Unchecked	Unchecked	Unchecked	Unchecked	Unchecked	Unchecked
198	198	2018-09-24	1	1	1	1	1		less than once weekly	never	more than once a day	more than once a day		2-3 times per week	never	never	never		more than once a day	never		No	No	Never	Never	Never	Never	Never	Never	Checked	Checked	Unchecked		Very interested		10		Unchecked	Unchecked	Unchecked	Unchecked	Unchecked	Unchecked	Unchecked	Unchecked	Unchecked	Unchecked	Checked	Unchecked
199	199	2018-09-24	1	1	1	1	1		more than once a day	once a day	once a day	once weekly		never	once a day	never	never		more than once a day	never		No	Yes	Never	Never	Never	Both	Never	Never	Checked	Unchecked	Unchecked		Very interested		10	N/A	Unchecked	Unchecked	Unchecked	Unchecked	Unchecked	Unchecked	Unchecked	Unchecked	Unchecked	Unchecked	Unchecked	Unchecked
200	200	2018-09-24	1	1	1	1	1		never	never	more than once a day	more than once a day		never	never	never	never		more than once a day	less than once weekly		Yes	No	Never	Never	Never	Never	Never	Never	Checked	Checked	Checked		Not interested at all		11		Checked	Checked	Unchecked	Unchecked	Unchecked	Unchecked	Unchecked	Unchecked	Unchecked	Unchecked	Unchecked	Unchecked
201	201	2018-09-24	1	1	1	1	1		once weekly	never	2-3 times per week	never		less than once weekly	never	less than once weekly	never		more than once a day	never		Yes	No	Never	Never	Never	Never	Never	Never	Checked	Unchecked	Unchecked		A little interested		20	N/A	Unchecked	Unchecked	Unchecked	Unchecked	Unchecked	Unchecked	Unchecked	Unchecked	Unchecked	Unchecked	Unchecked	Unchecked
[truncated: 30 more columns]

## Sheet: Q. #10
How many other mothers do you know who live in this area, and who you would be comfortable inviting to the study?
0		0	1	2	3	4	5	6	7	10	11	20
0		0	1	2	3	4	5	6	1	10	1	1
0		0	1	2	3	4	5	2		10
0		0	1	2	3	4	5			3
0		0	1	2	3	4	5
0		0	1	2	3	4	5
0		0	1	2	3	6	5
0		0	1	2	3		5
0		0	1	2	3		5
0		0	1	2	3		5
0		0	1	2	3		5
0		0	1	2	3		5
0		0	1	2	3		12
0		0	1	2	3
0		0	1	2	14
0		0	1	2
0		0	1	2
0		0	1	2
0		0	1	2
0		0	1	2
0		0	1	2
0		0	1	2
0		0	1	2
0		0	1	2
0		0	1	2
0		0	1	2
0		0	1	2
0		0	1	2
0		0	1	2
0		0	1	2
0		0	1	2
0		0	1	2
0		0	32	2
0		0		2
0		0		2
0		0		2
0		0		36
0		0
0		0
0		0
0		0
0		0
0		0
0		0
0		0
0		0
0		0
0		0
0		0
0		0
0		0
0		0
0		0
0		0
0		0
0		0
0		0
0		0
0		0
0		0
0		0
0		0
0		0
0		0
0		0
0		0
0		0
0		0
0		0
0		0
0		0
0		0
0		0
0		0
0		0
0		0
0		0
0		0
0		0
0		0
0		0
0		0
0		0
0		0
0		0
0		0
0		0
0		0
0		0
0		0
0		0
0		0
0		0
1		93
1
1
1
1
1
1
1
1
1
1
1
1
1
1
1
1
1
1
1
1
1
1
1
1
1
1
1
1
1
1
1
2
2
2
2
2
2
2
2
2
2
2
2
2
2
2
2
2
2
2
2
2
2
2
2
2
2
2
2
2
2
2
2
2
2
2
2
3
3
3
3
3
3
3
3
3
3
3
3
3
3
4
4
4
4
4
4
5
5
5
5
5
5
5
5
5
5
5
5
6
6
7
10
10
10
11
20

## Sheet: Q. #12 & Q. 13
Are you a first itme mother? No	Are you a first time mother? Yes	contact #1	contact #2	contact #3	contact #4	contact #5	first time mother, no contacts	n/a not first time mother
No	yes	First time mother	First time mother	First time mother	First time mother	First time mother	first time mother, no contacts	not first time mother
No	Yes	First time mother	First time mother	First time mother	First time mother	First time mother	first time mother, no contacts	not first time mother
No	Yes	First time mother	First time mother	First time mother	First time mother	First time mother	first time mother, no contacts	not first time mother
No	Yes	First time mother	First time mother	First time mother	First time mother	First time mother	first time mother, no contacts	not first time mother
No	Yes	First time mother	First time mother	First time mother	First time mother	First time mother	first time mother, no contacts	not first time mother
No	Yes	First time mother	First time mother	First time mother	First time mother	First time mother	first time mother, no contacts	not first time mother
No	Yes	First time mother	First time mother	First time mother	First time mother	Total = 6	first time mother, no contacts	not first time mother
No	Yes	First time mother	First time mother	First time mother	First time mother		first time mother, no contacts	not first time mother
No	Yes	First time mother	First time mother	First time mother	First time mother		first time mother, no contacts	not first time mother
No	Yes	First time mother	First time mother	First time mother	First time mother		first time mother, no contacts	not first time mother
No	Yes	First time mother	First time mother	First time mother	First time mother		first time mother, no contacts	not first time mother
No	Yes	First time mother	First time mother	First time mother	Total = 11		first time mother, no contacts	not first time mother
No	Yes	First time mother	First time mother	First time mother			first time mother, no contacts	not first time mother
No	Yes	First time mother	First time mother	First time mother			first time mother, no contacts	not first time mother
No	Yes	First time mother	First time mother	First time mother			first time mother, no contacts	not first time mother
No	Yes	First time mother	First time mother	First time mother			first time mother, no contacts	not first time mother
No	Yes	First time mother	First time mother	Total = 16			first time mother, no contacts	not first time mother
No	Yes	First time mother	First time mother				first time mother, no contacts	not first time mother
No	Yes	First time mother	First time mother				first time mother, no contacts	not first time mother
No	Yes	First time mother	First time mother				first time mother, no contacts	not first time mother
No	Yes	First time mother	First time mother				first time mother, no contacts	not first time mother
No	Yes	First time mother	First time mother				first time mother, no contacts	not first time mother
No	Yes	First time mother	First time mother				first time mother, no contacts	not first time mother
No	Yes	First time mother	First time mother				first time mother, no contacts	not first time mother
No	Yes	First time mother	First time mother				first time mother, no contacts	not first time mother
No	Yes	First time mother	First time mother				first time mother, no contacts	not first time mother
No	Yes	First time mother	First time mother				first time mother, no contacts	not first time mother
No	Yes	First time mother	First time mother				first time mother, no contacts	not first time mother
No	Yes	First time mother	First time mother				first time mother, no contacts	not first time mother
No	Yes	First time mother	First time mother				first time mother, no contacts	not first time mother
No	Yes	First time mother	First time mother				first time mother, no contacts	not first time mother
No	Yes	First time mother	First time mother				first time mother, no contacts	not first time mother
No	Yes	First time mother	First time mother				first time mother, no contacts	not first time mother
No	Yes	First time mother	First time mother				first time mother, no contacts	not first time mother
No	Yes	First time mother	First time mother				first time mother, no contacts	not first time mother
No	Yes	First time mother	First time mother				first time mother, no contacts	not first time mother
No	Yes	First time mother	First time mother				first time mother, no contacts	not first time mother
No	Yes	First time mother	First time mother				first time mother, no contacts	not first time mother
No	Yes	First time mother	First time mother				first time mother, no contacts	not first time mother
No	Yes	First time mother	Total = 39				first time mother, no contacts	not first time mother
No	Yes	First time mother					first time mother, no contacts	not first time mother
No	Yes	First time mother					first time mother, no contacts	not first time mother
No	Yes	First time mother					first time mother, no contacts	not first time mother
No	Yes	First time mother					first time mother, no contacts	not first time mother
No	Yes	First time mother					first time mother, no contacts	not first time mother
No	Yes	First time mother					Total = 45	not first time mother
No	Yes	First time mother						not first time mother
No	Yes	First time mother						not first time mother
No	Yes	First time mother						not first time mother
No	Yes	First time mother						not first time mother
No	Yes	First time mother						not first time mother
No	Yes	First time mother						not first time mother
No	Yes	First time mother						not first time mother
No	Yes	First time mother						not first time mother
No	Yes	First time mother						not first time mother
No	Yes	First time mother						not first time mother
No	Yes	First time mother						not first time mother
No	Yes	First time mother						not first time mother
No	Yes	First time mother						not first time mother
No	Yes	Total = 59						not first time mother
No	Yes							not first time mother
No	Yes							not first time mother
No	Yes							not first time mother
No	Yes							not first time mother
No	Yes							not first time mother
No	Yes							not first time mother
No	Yes							not first time mother
No	Yes							not first time mother
No	Yes							not first time mother
No	Yes							not first time mother
No	Yes							not first time mother
No	Yes							not first time mother
No	Yes							not first time mother
No	Yes							not first time mother
No	Yes							not first time mother
No	Yes							not first time mother
No	Yes							not first time mother
No	Yes							not first time mother
No	Yes							not first time mother
No	Yes							not first time mother
No	Yes							not first time mother
No	Yes							not first time mother
No	Yes							not first time mother
No	Yes							not first time mother
No	Yes							not first time mother
Total = 85	Yes							not first time mother
	Yes							not first time mother
	Yes							not first time mother
	Yes							Total = 88
	Yes
	Yes
	Yes
	Yes
	Yes
	Yes
	Yes
	Yes
	Yes
	Yes
	Yes
	Yes
	Yes
	Yes
	Yes
	Yes
	Yes
	Yes
	Yes
	Yes
	Yes
	Yes
	Yes
	Yes
	Total = 113

## Sheet: Q. #14
14.) If you are a first time mother, Have you met any of these women since having your child?	Yes	No	n/a (not first time mother)	first time mom, no contacts
c. n/a (not first time mother)	a. Yes	b. No	c. n/a (not first time mother)	d. first time mom, no contacts
a. Yes	a. Yes	b. No	c. n/a (not first time mother)	d. first time mom, no contacts
a. Yes	a. Yes	b. No	c. n/a (not first time mother)	d. first time mom, no contacts
b. No	a. Yes	b. No	c. n/a (not first time mother)	d. first time mom, no contacts
b. No	a. Yes	b. No	c. n/a (not first time mother)	d. first time mom, no contacts
c. n/a (not first time mother)	a. Yes	b. No	c. n/a (not first time mother)	d. first time mom, no contacts
b. No	a. Yes	b. No	c. n/a (not first time mother)	d. first time mom, no contacts
a. Yes	a. Yes	b. No	c. n/a (not first time mother)	d. first time mom, no contacts
c. n/a (not first time mother)	a. Yes	b. No	c. n/a (not first time mother)	d. first time mom, no contacts
b. No	a. Yes	b. No	c. n/a (not first time mother)	d. first time mom, no contacts
c. n/a (not first time mother)	a. Yes	b. No	c. n/a (not first time mother)	d. first time mom, no contacts
c. n/a (not first time mother)	a. Yes	b. No	c. n/a (not first time mother)	d. first time mom, no contacts
c. n/a (not first time mother)	a. Yes	b. No	c. n/a (not first time mother)	d. first time mom, no contacts
b. No	a. Yes	b. No	c. n/a (not first time mother)	d. first time mom, no contacts
b. No	a. Yes	b. No	c. n/a (not first time mother)	d. first time mom, no contacts
c. n/a (not first time mother)	a. Yes	b. No	c. n/a (not first time mother)	d. first time mom, no contacts
c. n/a (not first time mother)	a. Yes	b. No	c. n/a (not first time mother)	d. first time mom, no contacts
a. Yes	a. Yes	b. No	c. n/a (not first time mother)	d. first time mom, no contacts
a. Yes	a. Yes	b. No	c. n/a (not first time mother)	d. first time mom, no contacts
a. Yes	a. Yes	b. No	c. n/a (not first time mother)	d. first time mom, no contacts
d. first time mom, no contacts	a. Yes	b. No	c. n/a (not first time mother)	d. first time mom, no contacts
c. n/a (not first time mother)	a. Yes	b. No	c. n/a (not first time mother)	d. first time mom, no contacts
b. No	a. Yes	b. No	c. n/a (not first time mother)	d. first time mom, no contacts
a. Yes	a. Yes	b. No	c. n/a (not first time mother)	d. first time mom, no contacts
b. No	a. Yes	b. No	c. n/a (not first time mother)	d. first time mom, no contacts
a. Yes	a. Yes	b. No	c. n/a (not first time mother)	d. first time mom, no contacts
b. No	a. Yes	b. No	c. n/a (not first time mother)	d. first time mom, no contacts
a. Yes	a. Yes	b. No	c. n/a (not first time mother)	d. first time mom, no contacts
d. first time mom, no contacts	a. Yes	b. No	c. n/a (not first time mother)	d. first time mom, no contacts
d. first time mom, no contacts	a. Yes	b. No	c. n/a (not first time mother)	d. first time mom, no contacts
b. No	a. Yes	b. No	c. n/a (not first time mother)	d. first time mom, no contacts
b. No	a. Yes	b. No	c. n/a (not first time mother)	d. first time mom, no contacts
b. No	a. Yes	b. No	c. n/a (not first time mother)	Total = 32
c. n/a (not first time mother)	a. Yes	b. No	c. n/a (not first time mother)
c. n/a (not first time mother)	a. Yes	b. No	c. n/a (not first time mother)
a. Yes	a. Yes	b. No	c. n/a (not first time mother)
b. No	Total = 36	b. No	c. n/a (not first time mother)
d. first time mom, no contacts		b. No	c. n/a (not first time mother)
b. No		b. No	c. n/a (not first time mother)
b. No		Total = 39	c. n/a (not first time mother)
b. No			c. n/a (not first time mother)
b. No			c. n/a (not first time mother)
a. Yes			c. n/a (not first time mother)
b. No			c. n/a (not first time mother)
d. first time mom, no contacts			c. n/a (not first time mother)
b. No			c. n/a (not first time mother)
d. first time mom, no contacts			c. n/a (not first time mother)
c. n/a (not first time mother)			c. n/a (not first time mother)
b. No			c. n/a (not first time mother)
b. No			c. n/a (not first time mother)
d. first time mom, no contacts			c. n/a (not first time mother)
c. n/a (not first time mother)			c. n/a (not first time mother)
a. Yes			c. n/a (not first time mother)
d. first time mom, no contacts			c. n/a (not first time mother)
c. n/a (not first time mother)			c. n/a (not first time mother)
c. n/a (not first time mother)			c. n/a (not first time mother)
b. No			c. n/a (not first time mother)
d. first time mom, no contacts			c. n/a (not first time mother)
a. Yes			c. n/a (not first time mother)
d. first time mom, no contacts			c. n/a (not first time mother)
c. n/a (not first time mother)			c. n/a (not first time mother)
a. Yes			c. n/a (not first time mother)
b. No			c. n/a (not first time mother)
d. first time mom, no contacts			c. n/a (not first time mother)
c. n/a (not first time mother)			c. n/a (not first time mother)
b. No			c. n/a (not first time mother)
d. first time mom, no contacts			c. n/a (not first time mother)
a. Yes			c. n/a (not first time mother)
a. Yes			c. n/a (not first time mother)
b. No			c. n/a (not first time mother)
c. n/a (not first time mother)			c. n/a (not first time mother)
a. Yes			c. n/a (not first time mother)
c. n/a (not first time mother)			c. n/a (not first time mother)
c. n/a (not first time mother)			c. n/a (not first time mother)
d. first time mom, no contacts			c. n/a (not first time mother)
d. first time mom, no contacts			c. n/a (not first time mother)
b. No			c. n/a (not first time mother)
c. n/a (not first time mother)			c. n/a (not first time mother)
c. n/a (not first time mother)			c. n/a (not first time mother)
d. first time mom, no contacts			c. n/a (not first time mother)
a. Yes			c. n/a (not first time mother)
a. Yes			c. n/a (not first time mother)
d. first time mom, no contacts			c. n/a (not first time mother)
a. Yes			c. n/a (not first time mother)
b. No			Total = 84
a. Yes
c. n/a (not first time mother)
a. Yes
d. first time mom, no contacts
c. n/a (not first time mother)
d. first time mom, no contacts
c. n/a (not first time mother)
a. Yes
d. first time mom, no contacts
b. No
a. Yes
b. No
a. Yes
a. Yes
c. n/a (not first time mother)
d. first time mom, no contacts
c. n/a (not first time mother)
c. n/a (not first time mother)
c. n/a (not first time mother)
c. n/a (not first time mother)
b. No
c. n/a (not first time mother)
c. n/a (not first time mother)
a. Yes
c. n/a (not first time mother)
c. n/a (not first time mother)
c. n/a (not first time mother)
c. n/a (not first time mother)
a. Yes
c. n/a (not first time mother)
c. n/a (not first time mother)
c. n/a (not first time mother)
c. n/a (not first time mother)
b. No
d. first time mom, no contacts
c. n/a (not first time mother)
a. Yes
d. first time mom, no contacts
c. n/a (not first time mother)
c. n/a (not first time mother)
c. n/a (not first time mother)
c. n/a (not first time mother)
b. No
c. n/a (not first time mother)
b. No
c. n/a (not first time mother)
c. n/a (not first time mother)
c. n/a (not first time mother)
c. n/a (not first time mother)
c. n/a (not first time mother)
c. n/a (not first time mother)
a. Yes
d. first time mom, no contacts
c. n/a (not first time mother)
c. n/a (not first time mother)
a. Yes
b. No
c. n/a (not first time mother)
d. first time mom, no contacts
c. n/a (not first time mother)
c. n/a (not first time mother)
c. n/a (not first time mother)
c. n/a (not first time mother)
c. n/a (not first time mother)
d. first time mom, no contacts
c. n/a (not first time mother)
d. first time mom, no contacts
c. n/a (not first time mother)
c. n/a (not first time mother)
d. first time mom, no contacts
c. n/a (not first time mother)
a. Yes
d. first time mom, no contacts
c. n/a (not first time mother)
d. first time mom, no contacts
a. Yes
d. first time mom, no contacts
a. Yes
c. n/a (not first time mother)
d. first time mom, no contacts
d. first time mom, no contacts
c. n/a (not first time mother)
a. Yes
d. first time mom, no contacts
d. first time mom, no contacts
c. n/a (not first time mother)
a. Yes
c. n/a (not first time mother)
c. n/a (not first time mother)
b. No
c. n/a (not first time mother)
b. No
c. n/a (not first time mother)
c. n/a (not first time mother)
c. n/a (not first time mother)
c. n/a (not first time mother)
c. n/a (not first time mother)
b. No
d. first time mom, no contacts
c. n/a (not first time mother)
a. Yes
c. n/a (not first time mother)
d. first time mom, no contacts
d. first time mom, no contacts
b. No
c. n/a (not first time mother)
c. n/a (not first time mother)
d. first time mom, no contacts
c. n/a (not first time mother)
c. n/a (not first time mother)
c. n/a (not first time mother)
b. No
c. n/a (not first time mother)
d. first time mom, no contacts
c. n/a (not first time mother)
c. n/a (not first time mother)
